# Supplementary material for: Speaking and Listening with the Eyes: Gaze Signaling during Dyadic Interactions
Source: PLoS One. 2015 Aug 26;10(8):e0136905. doi: 10.1371/journal.pone.0136905 (PMC4550266; doi:10.1371/journal.pone.0136905)
Supplement: S1 Dataset — (ZIP) [file pone.0136905.s001.zip]

Archive with 163 entries (161 files):
- talking/
- talking/01_20q_game_talking.xls
- talking/01_headsup_game_talking.xls
- talking/02_20q_game_talking.xls
- talking/02_headsup_game_talking.xls
- talking/03_20q_game_talking.xls
- talking/03_headsup_game_talking.xls
- talking/04_20q_game_talking.xls
- talking/04_headsup_game_talking.xls
- talking/05_20q_game_talking.xls
- talking/05_headsup_game_talking.xls
- talking/06_20q_game_talking.xls
- talking/06_headsup_game_talking.xls
- talking/07_20q_game_talking.xls
- talking/07_headsup_game_talking.xls
- talking/08_20q_game_talking.xls
- talking/08_headsup_game_talking.xls
- talking/09_20q_game_talking.xls
- talking/09_headsup_game_talking.xls
- talking/10_20q_game_talking.xls
- talking/10_headsup_game_talking.xls
- talking/11_20q_game_talking.xls
- talking/11_headsup_game_talking.xls
- talking/12_20q_game_talking.xls
- talking/12_headsup_game_talking.xls
- talking/13_20q_game_talking.xls
- talking/13_headsup_game_talking.xls
- talking/14_20q_game_talking.xls
- talking/14_headsup_game_talking.xls
- talking/15_20q_game_talking.xls
- talking/15_headsup_game_talking.xls
- talking/16_20q_game_talking.xls
- talking/16_headsup_game_talking.xls
- talking/17_20q_game_talking.xls
- talking/17_headsup_game_talking.xls
- talking/18_20q_game_talking.xls
- talking/18_headsup_game_talking.xls
- talking/19_20q_game_talking.xls
- talking/19_headsup_game_talking.xls
- talking/20_20q_game_talking.xls
- talking/20_headsup_game_talking.xls
- talking/21_20q_game_talking.xls
- talking/21_headsup_game_talking.xls
- talking/22_20q_game_talking.xls
- talking/22_headsup_game_talking.xls
- talking/23_20q_game_talking.xls
- talking/23_headsup_game_talking.xls
- talking/24_20q_game_talking.xls
- talking/24_headsup_game_talking.xls
- talking/25_20q_game_talking.xls
- talking/25_headsup_game_talking.xls
- talking/26_20q_game_talking.xls
- talking/26_headsup_game_talking.xls
- talking/27_20q_game_talking.xls
- talking/27_headsup_game_talking.xls
- talking/28_20q_game_talking.xls
- talking/28_headsup_game_talking.xls
- talking/29_20q_game_talking.xls
- talking/29_headsup_game_talking.xls
- talking/30_20q_game_talking.xls
- talking/30_headsup_game_talking.xls
- talking/31_20q_game_talking.xls
- talking/31_headsup_game_talking.xls
- talking/32_20q_game_talking.xls
- talking/32_headsup_game_talking.xls
- talking/33_20q_game_talking.xls
- talking/33_headsup_game_talking.xls
- talking/34_20q_game_talking.xls
- talking/34_headsup_game_talking.xls
- talking/35_20q_game_talking.xls
- talking/35_headsup_game_talking.xls
- talking/36_20q_game_talking.xls
- talking/36_headsup_game_talking.xls
- talking/37_20q_game_talking.xls
- talking/37_headsup_game_talking.xls
- talking/38_20q_game_talking.xls
- talking/38_headsup_game_talking.xls
- talking/39_20q_game_talking.xls
- talking/39_headsup_game_talking.xls
- talking/40_20q_game_talking.xls
- talking/40_headsup_game_talking.xls
- game durations.xlsx
- gaze/
- gaze/01_20q_game_direct.xls
- gaze/01_headsup_game_direct.xls
- gaze/02_20q_game_direct.xls
- gaze/02_headsup_game_direct.xls
- gaze/03_20q_game_direct.xls
- gaze/03_headsup_game_direct.xls
- gaze/04_20q_game_direct.xls
- gaze/04_headsup_game_direct.xls
- gaze/05_20q_game_direct.xls
- gaze/05_headsup_game_direct.xls
- gaze/06_20q_game_direct.xls
- gaze/06_headsup_game_direct.xls
- gaze/07_20q_game_direct.xls
- gaze/07_headsup_game_direct.xls
- gaze/08_20q_game_direct.xls
- gaze/08_headsup_game_direct.xls
- gaze/09_20q_game_direct.xls
- gaze/09_headsup_game_direct.xls
- gaze/10_20q_game_direct.xls
- gaze/10_headsup_game_direct.xls
- gaze/11_20q_game_direct.xls
- gaze/11_headsup_game_direct.xls
- gaze/12_20q_game_direct.xls
- gaze/12_headsup_game_direct.xls
- gaze/13_20q_game_direct.xls
- gaze/13_headsup_game_direct.xls
- gaze/14_20q_game_direct.xls
- gaze/14_headsup_game_direct.xls
- gaze/15_20q_game_direct.xls
- gaze/15_headsup_game_direct.xls
- gaze/16_20q_game_direct.xls
- gaze/16_headsup_game_direct.xls
- gaze/17_20q_game_direct.xls
- gaze/17_headsup_game_direct.xls
- gaze/18_20q_game_direct.xls
- gaze/18_headsup_game_direct.xls
- gaze/19_20q_game_direct.xls
- gaze/19_headsup_game_direct.xls
- gaze/20_20q_game_direct.xls
- gaze/20_headsup_game_direct.xls
- gaze/21_20q_game_direct.xls
- gaze/21_headsup_game_direct.xls
- gaze/22_20q_game_direct.xls
- gaze/22_headsup_game_direct.xls
- gaze/23_20q_game_direct.xls
- gaze/23_headsup_game_direct.xls
- gaze/24_20q_game_direct.xls
- gaze/24_headsup_game_direct.xls
- gaze/25_20q_game_direct.xls
- gaze/25_headsup_game_direct.xls
- gaze/26_20q_game_direct.xls
- gaze/26_headsup_game_direct.xls
- gaze/27_20q_game_direct.xls
- gaze/27_headsup_game_direct.xls
- gaze/28_20q_game_direct.xls
- gaze/28_headsup_game_direct.xls
- gaze/29_20q_game_direct.xls
- gaze/29_headsup_game_direct.xls
- gaze/30_20q_game_direct.xls
- gaze/30_headsup_game_direct.xls
- gaze/31_20q_game_direct.xls
- gaze/31_headsup_game_direct.xls
- gaze/32_20q_game_direct.xls
- gaze/32_headsup_game_direct.xls
- gaze/33_20q_game_direct.xls
- gaze/33_headsup_game_direct.xls
- gaze/34_20q_game_direct.xls
- gaze/34_headsup_game_direct.xls
- gaze/35_20q_game_direct.xls
- gaze/35_headsup_game_direct.xls
- gaze/36_20q_game_direct.xls
- gaze/36_headsup_game_direct.xls
- gaze/37_20q_game_direct.xls
- gaze/37_headsup_game_direct.xls
- gaze/38_20q_game_direct.xls
- gaze/38_headsup_game_direct.xls
- gaze/39_20q_game_direct.xls
- gaze/39_headsup_game_direct.xls
- gaze/40_20q_game_direct.xls
- gaze/40_headsup_game_direct.xls
