# Supplementary material for: Speaking and Listening with the Eyes: Gaze Signaling during Dyadic Interactions
Source: PLoS One. 2015 Aug 26;10(8):e0136905. doi: 10.1371/journal.pone.0136905 (PMC4550266; doi:10.1371/journal.pone.0136905)
Supplement: S1 Dataset — (ZIP) [file pone.0136905.s001.zip › talking/01_20q_game_talking.xls]

## Sheet: data
start	stop
12440	12680
13640	13800
19200	19440
20880	21400
26120	30280
31800	41200
46080	46440
55440	55920
60560	66760
67240	67520
75520	76680
78120	78960
87840	89760
94880	95280
96480	96840
100000	100360
107360	109400
112840	118680
120280	121120
125400	125800
130920	131800
135760	136640
137800	139280
140880	142240
144840	151320
152920	161320
162880	164320
175680	176680
180160	181280
188720	194720
195600	196680
197040	197320
198240	198800
202720	205200
206360	206840
207280	208240

## Sheet: frames
311	317
341	345
480	486
522	535
653	757
795	1030
1152	1161
1386	1398
1514	1669
1681	1688
1888	1917
1953	1974
2196	2244
2372	2382
2412	2421
2500	2509
2684	2735
2821	2967
3007	3028
3135	3145
3273	3295
3394	3416
3445	3482
3522	3556
3621	3783
3823	4033
4072	4108
4392	4417
4504	4532
4718	4868
4890	4917
4926	4933
4956	4970
5068	5130
5159	5171
5182	5206
