# Supplementary material for: Speaking and Listening with the Eyes: Gaze Signaling during Dyadic Interactions
Source: PLoS One. 2015 Aug 26;10(8):e0136905. doi: 10.1371/journal.pone.0136905 (PMC4550266; doi:10.1371/journal.pone.0136905)
Supplement: S1 Dataset — (ZIP) [file pone.0136905.s001.zip › talking/01_headsup_game_talking.xls]

## Sheet: data
start	stop
2080	2320
6080	7200
18000	20120
21640	21840
26320	28240
40640	41080
43400	45200
53160	53520
57280	57640
66200	66560
68160	68680
69840	70200
71720	71880
77960	78560
101480	101760
106600	107000
113920	114120
124520	125720
129880	130200
130960	131920
133240	133480
136360	140320
150360	150680
152400	152760
155960	157640
158960	159240
161080	165800
169360	170000
174320	179040
186880	192120
192680	194400
205360	205720
206640	207240
209000	209480
218040	219080
234120	236200
236680	237800
248040	249400
263080	273240
273840	274200
277960	278200
279520	279880
284120	311280
319480	320880
328800	338160
339200	339520
342920	348920
349640	350160
357000	373800
375720	378160
378840	379040
380360	380960
384080	384360
388200	388680
398240	398760
399200	410640
411840	412240
420720	422600
431880	444480
445480	446120
447200	447400
449800	450360
450520	450760

## Sheet: frames
52	58
152	180
450	503
541	546
658	706
1016	1027
1085	1130
1329	1338
1432	1441
1655	1664
1704	1717
1746	1755
1793	1797
1949	1964
2537	2544
2665	2675
2848	2853
3113	3143
3247	3255
3274	3298
3331	3337
3409	3508
3759	3767
3810	3819
3899	3941
3974	3981
4027	4145
4234	4250
4358	4476
4672	4803
4817	4860
5134	5143
5166	5181
5225	5237
5451	5477
5853	5905
5917	5945
6201	6235
6577	6831
6846	6855
6949	6955
6988	6997
7103	7782
7987	8022
8220	8454
8480	8488
8573	8723
8741	8754
8925	9345
9393	9454
9471	9476
9509	9524
9602	9609
9705	9717
9956	9969
9980	10266
10296	10306
10518	10565
10797	11112
11137	11153
11180	11185
11245	11259
11263	11269
