# Supplementary material for: Speaking and Listening with the Eyes: Gaze Signaling during Dyadic Interactions
Source: PLoS One. 2015 Aug 26;10(8):e0136905. doi: 10.1371/journal.pone.0136905 (PMC4550266; doi:10.1371/journal.pone.0136905)
Supplement: S1 Dataset — (ZIP) [file pone.0136905.s001.zip › talking/02_20q_game_talking.xls]

## Sheet: data
start	stop
2800	6280
7600	11400
12360	14080
14160	18760
19080	20560
21760	29240
30200	31440
31880	32280
34080	34120
34480	35040
40440	40600
41680	42080
42400	45800
46720	46800
51720	54640
61880	62120
64040	64520
66560	67200
67800	68560
74600	75160
77360	78040
79000	83360
86800	86840
90400	93400
96040	96320
100560	100760
101600	103680
111200	111360
114440	114560
116000	116320
118800	119680
121400	121720
126160	126360
134480	135280
136880	137200
139600	141080
143680	144040
149960	150120
151200	151920
155040	157040
161760	162520
172680	174720
177080	177280
182040	184520
188200	188520
193000	193200
194840	195080
196280	196720
199640	199880
201840	202600
204360	204480
205080	206160
206920	209080

## Sheet: frames
70	157
190	285
309	352
354	469
477	514
544	731
755	786
797	807
852	853
862	876
1011	1015
1042	1052
1060	1145
1168	1170
1293	1366
1547	1553
1601	1613
1664	1680
1695	1714
1865	1879
1934	1951
1975	2084
2170	2171
2260	2335
2401	2408
2514	2519
2540	2592
2780	2784
2861	2864
2900	2908
2970	2992
3035	3043
3154	3159
3362	3382
3422	3430
3490	3527
3592	3601
3749	3753
3780	3798
3876	3926
4044	4063
4317	4368
4427	4432
4551	4613
4705	4713
4825	4830
4871	4877
4907	4918
4991	4997
5046	5065
5109	5112
5127	5154
5173	5227
