# Supplementary material for: Speaking and Listening with the Eyes: Gaze Signaling during Dyadic Interactions
Source: PLoS One. 2015 Aug 26;10(8):e0136905. doi: 10.1371/journal.pone.0136905 (PMC4550266; doi:10.1371/journal.pone.0136905)
Supplement: S1 Dataset — (ZIP) [file pone.0136905.s001.zip › talking/02_headsup_game_talking.xls]

## Sheet: data
start	stop
2120	5320
6680	6880
7800	12120
21040	26280
30800	40120
41080	41240
43400	45600
48240	54320
58040	60040
65480	67440
69080	69280
71080	72480
91600	100520
101920	102280
105640	108040
112720	120720
126440	127600
132400	132760
134040	137040
137280	137640
139080	139320
146400	154560
156520	160600
165640	173200
178240	178840
181520	186240
190480	191680
192000	194240
202120	208840
209400	209640
213080	217320
218720	219000
236040	236720
240160	243160
273120	273600
275400	275960
277040	278040
278880	279400
291440	291560
294480	296560
302600	303200
309560	319520
322680	324960
331200	331480
338640	339480
348960	351600
359040	359200
360480	360720
363600	364400
366080	366360
367800	368440
374440	375160
377800	378320
382560	387680
388960	391520
407440	408760
411400	411800
412440	412640
437320	439600
444640	445360
446480	446720
449720	450760

## Sheet: frames
53	133
167	172
195	303
526	657
770	1003
1027	1031
1085	1140
1206	1358
1451	1501
1637	1686
1727	1732
1777	1812
2290	2513
2548	2557
2641	2701
2818	3018
3161	3190
3310	3319
3351	3426
3432	3441
3477	3483
3660	3864
3913	4015
4141	4330
4456	4471
4538	4656
4762	4792
4800	4856
5053	5221
5235	5241
5327	5433
5468	5475
5901	5918
6004	6079
6828	6840
6885	6899
6926	6951
6972	6985
7286	7289
7362	7414
7565	7580
7739	7988
8067	8124
8280	8287
8466	8487
8724	8790
8976	8980
9012	9018
9090	9110
9152	9159
9195	9211
9361	9379
9445	9458
9564	9692
9724	9788
10186	10219
10285	10295
10311	10316
10933	10990
11116	11134
11162	11168
11243	11269
