# Supplementary material for: Speaking and Listening with the Eyes: Gaze Signaling during Dyadic Interactions
Source: PLoS One. 2015 Aug 26;10(8):e0136905. doi: 10.1371/journal.pone.0136905 (PMC4550266; doi:10.1371/journal.pone.0136905)
Supplement: S1 Dataset — (ZIP) [file pone.0136905.s001.zip › talking/03_20q_game_talking.xls]

## Sheet: data
start	stop
35280	35880
54920	56200
76360	79600
83640	84080
87560	89120
95040	95520
110120	110640
122120	122560
124960	125200
134560	134960
136400	137440
141720	144920
151600	154720
161280	162600
167440	170880
174120	176680
179240	184160
197080	203040
207600	207840
209520	210120
213400	213920
217960	220080
223600	225400
235000	235680
246200	248200
258400	269880
276400	285120
290880	299000
302240	304120
306080	307440
313640	314080
315720	317880
324880	326920
329440	330040
330360	331080
337520	340440
346840	352040
357400	358880
363680	366160
368920	371600
381920	384000
387880	388320
393640	394560
404680	406640
414720	417360
425720	428800
433240	439880
453360	456280
457640	461560
464800	466200
472520	473760
480760	484440
492760	494360
496640	497600
504720	506480
511120	513240
515240	516240

## Sheet: frames
882	897
1373	1405
1909	1990
2091	2102
2189	2228
2376	2388
2753	2766
3053	3064
3124	3130
3364	3374
3410	3436
3543	3623
3790	3868
4032	4065
4186	4272
4353	4417
4481	4604
4927	5076
5190	5196
5238	5253
5335	5348
5449	5502
5590	5635
5875	5892
6155	6205
6460	6747
6910	7128
7272	7475
7556	7603
7652	7686
7841	7852
7893	7947
8122	8173
8236	8251
8259	8277
8438	8511
8671	8801
8935	8972
9092	9154
9223	9290
9548	9600
9697	9708
9841	9864
10117	10166
10368	10434
10643	10720
10831	10997
11334	11407
11441	11539
11620	11655
11813	11844
12019	12111
12319	12359
12416	12440
12618	12662
12778	12831
12881	12906
