# Supplementary material for: Speaking and Listening with the Eyes: Gaze Signaling during Dyadic Interactions
Source: PLoS One. 2015 Aug 26;10(8):e0136905. doi: 10.1371/journal.pone.0136905 (PMC4550266; doi:10.1371/journal.pone.0136905)
Supplement: S1 Dataset — (ZIP) [file pone.0136905.s001.zip › talking/03_headsup_game_talking.xls]

## Sheet: data
start	stop
16840	17240
24040	37240
47120	55080
56520	57840
63400	69080
69760	70480
79760	91360
92840	93440
97160	100320
102480	105720
108640	124520
131800	139280
141000	142320
148880	151480
158120	164800
166600	171920
172760	173160
183520	193120
194800	195960
197200	197480
202840	203560
205960	211040
216560	219160
220920	222000
233600	236720
240440	242440
246560	259680
289960	290720
299960	300520
325160	325640
326280	327000
335120	336640
365160	365480
368160	370040
371000	373040
387680	392120
394440	394960
410880	411360

## Sheet: frames
421	431
601	931
1178	1377
1413	1446
1585	1727
1744	1762
1994	2284
2321	2336
2429	2508
2562	2643
2716	3113
3295	3482
3525	3558
3722	3787
3953	4120
4165	4298
4319	4329
4588	4828
4870	4899
4930	4937
5071	5089
5149	5276
5414	5479
5523	5550
5840	5918
6011	6061
6164	6492
7249	7268
7499	7513
8129	8141
8157	8175
8378	8416
9129	9137
9204	9251
9275	9326
9692	9803
9861	9874
10272	10284
