# Supplementary material for: Speaking and Listening with the Eyes: Gaze Signaling during Dyadic Interactions
Source: PLoS One. 2015 Aug 26;10(8):e0136905. doi: 10.1371/journal.pone.0136905 (PMC4550266; doi:10.1371/journal.pone.0136905)
Supplement: S1 Dataset — (ZIP) [file pone.0136905.s001.zip › talking/04_20q_game_talking.xls]

## Sheet: data
start	stop
11800	13320
14920	19920
22680	24080
28760	30240
30920	32520
45440	48200
52960	54840
58680	66640
73760	76480
79880	83240
84720	88960
89240	89600
89960	93160
96200	99120
102880	104280
114760	122360
123280	125360
125640	125920
133360	133880
140000	141640
151600	154520
163760	167040
170920	179640
185240	202400
203600	207560
208800	209920
211960	216800
221080	223480
225800	226120
231280	234000
244320	246360
250800	253680
254880	255520
270280	279360
293760	295520
299680	302200
303880	306040
308280	312400
314240	315240
318720	319280
326960	327840
331440	334440
340640	340840
342200	344120
355160	355680
358960	359400
366400	366640
372000	372240
372720	374000
387200	387400
395720	396040
408720	409120
422360	424480
441000	441520
444280	445880
456360	456840
461120	462320
467560	468240
468680	470600
474320	474880
484800	485720
485760	488640
488840	490000
493880	494440
499600	500080
506520	510720
516280	516520

## Sheet: frames
295	333
373	498
567	602
719	756
773	813
1136	1205
1324	1371
1467	1666
1844	1912
1997	2081
2118	2224
2231	2240
2249	2329
2405	2478
2572	2607
2869	3059
3082	3134
3141	3148
3334	3347
3500	3541
3790	3863
4094	4176
4273	4491
4631	5060
5090	5189
5220	5248
5299	5420
5527	5587
5645	5653
5782	5850
6108	6159
6270	6342
6372	6388
6757	6984
7344	7388
7492	7555
7597	7651
7707	7810
7856	7881
7968	7982
8174	8196
8286	8361
8516	8521
8555	8603
8879	8892
8974	8985
9160	9166
9300	9306
9318	9350
9680	9685
9893	9901
10218	10228
10559	10612
11025	11038
11107	11147
11409	11421
11528	11558
11689	11706
11717	11765
11858	11872
12120	12143
12144	12216
12221	12250
12347	12361
12490	12502
12663	12768
12907	12913
