# Supplementary material for: Speaking and Listening with the Eyes: Gaze Signaling during Dyadic Interactions
Source: PLoS One. 2015 Aug 26;10(8):e0136905. doi: 10.1371/journal.pone.0136905 (PMC4550266; doi:10.1371/journal.pone.0136905)
Supplement: S1 Dataset — (ZIP) [file pone.0136905.s001.zip › talking/04_headsup_game_talking.xls]

## Sheet: data
start	stop
11520	16280
26760	27800
35560	35920
43560	44920
62240	64080
68360	69800
70600	71400
88000	88920
91760	92600
126880	131520
133200	133760
147880	148560
153760	154840
155680	156840
160480	161480
172040	172680
175200	178200
195720	196920
199560	200800
211880	213640
213880	216520
228160	230280
231720	233760
237040	238480
242440	245520
253160	253880
260360	262320
267560	288880
289440	290240
297040	299800
300880	301360
308840	311160
312760	325360
327000	327360
333120	334360
342240	353160
354080	355840
360960	362120
377280	380720
381360	388680
392120	396800
401440	409720

## Sheet: frames
288	407
669	695
889	898
1089	1123
1556	1602
1709	1745
1765	1785
2200	2223
2294	2315
3172	3288
3330	3344
3697	3714
3844	3871
3892	3921
4012	4037
4301	4317
4380	4455
4893	4923
4989	5020
5297	5341
5347	5413
5704	5757
5793	5844
5926	5962
6061	6138
6329	6347
6509	6558
6689	7222
7236	7256
7426	7495
7522	7534
7721	7779
7819	8134
8175	8184
8328	8359
8556	8829
8852	8896
9024	9053
9432	9518
9534	9717
9803	9920
10036	10243
