# Supplementary material for: Speaking and Listening with the Eyes: Gaze Signaling during Dyadic Interactions
Source: PLoS One. 2015 Aug 26;10(8):e0136905. doi: 10.1371/journal.pone.0136905 (PMC4550266; doi:10.1371/journal.pone.0136905)
Supplement: S1 Dataset — (ZIP) [file pone.0136905.s001.zip › talking/07_20q_game_talking.xls]

## Sheet: data
start	stop
28680	30200
31280	31680
33360	37200
38040	39560
41720	42080
42600	42880
46880	50240
54040	56000
58320	59400
61560	64520
69600	71360
73360	75560
78240	79280
82920	84120
86920	88040
90440	91800
92840	93800
98520	99360
108880	114040
120040	124920
125760	126480
128920	129720
131240	132120
134760	137840
139160	140360
149160	150320
153320	157520
162560	166600
169040	169640
172600	173520
175120	179040
179480	180560
182640	184160
186120	187040
188960	192560
193160	194480
201480	205640
211000	213720
218520	219320
221560	223200
224920	228880
231200	231600
232920	235200
240080	240360
242240	242960
244640	244960
248560	248800
249680	251640
259960	263160
271320	272520
276280	276840
279360	280800
286560	287600
294240	295080
301320	302520
308160	309400
314800	316400
325080	331920
333880	334360
349760	351480
352600	353520
366520	368520
385120	386440
395600	396440
398400	399720
411520	412360
413000	413680
416280	417000
422880	424280
427000	428040
439200	440120
449040	449800
452200	453080
471760	472240
473080	474840
498840	499320
505520	509080
523320	525320
531200	532520
535960	537160
546600	547920
557120	559680
561160	562880
565120	566080
567360	569480
569920	570240
571360	572080
573240	574720
578040	582240
584360	589200
591280	594440
595800	596800
598920	602320
611920	614320
626000	626760
627400	630600
642360	644120
645640	649640
655720	656040
658120	658800
667480	668480
670800	671600
674640	675040
676480	676880
678320	679200
680560	681320
681960	687200
688240	689200

## Sheet: frames
717	755
782	792
834	930
951	989
1043	1052
1065	1072
1172	1256
1351	1400
1458	1485
1539	1613
1740	1784
1834	1889
1956	1982
2073	2103
2173	2201
2261	2295
2321	2345
2463	2484
2722	2851
3001	3123
3144	3162
3223	3243
3281	3303
3369	3446
3479	3509
3729	3758
3833	3938
4064	4165
4226	4241
4315	4338
4378	4476
4487	4514
4566	4604
4653	4676
4724	4814
4829	4862
5037	5141
5275	5343
5463	5483
5539	5580
5623	5722
5780	5790
5823	5880
6002	6009
6056	6074
6116	6124
6214	6220
6242	6291
6499	6579
6783	6813
6907	6921
6984	7020
7164	7190
7356	7377
7533	7563
7704	7735
7870	7910
8127	8298
8347	8359
8744	8787
8815	8838
9163	9213
9628	9661
9890	9911
9960	9993
10288	10309
10325	10342
10407	10425
10572	10607
10675	10701
10980	11003
11226	11245
11305	11327
11794	11806
11827	11871
12471	12483
12638	12727
13083	13133
13280	13313
13399	13429
13665	13698
13928	13992
14029	14072
14128	14152
14184	14237
14248	14256
14284	14302
14331	14368
14451	14556
14609	14730
14782	14861
14895	14920
14973	15058
15298	15358
15650	15669
15685	15765
16059	16103
16141	16241
16393	16401
16453	16470
16687	16712
16770	16790
16866	16876
16912	16922
16958	16980
17014	17033
17049	17180
17206	17230
