# Supplementary material for: Speaking and Listening with the Eyes: Gaze Signaling during Dyadic Interactions
Source: PLoS One. 2015 Aug 26;10(8):e0136905. doi: 10.1371/journal.pone.0136905 (PMC4550266; doi:10.1371/journal.pone.0136905)
Supplement: S1 Dataset — (ZIP) [file pone.0136905.s001.zip › talking/07_headsup_game_talking.xls]

## Sheet: data
start	stop
25240	35560
69560	74320
81800	85360
89120	91240
111800	112320
115160	115520
118160	118600
120080	120520
121680	123320
123880	124760
126040	128200
130520	131120
133760	134760
136560	138000
147440	147720
149640	150240
151520	152880
171040	173600
178080	178520
187800	188240
193200	193840
194920	195440
196000	196800
199640	201560
211800	212400
241240	241760
242880	243400
244280	246680
247320	249400
250200	252080
259160	259560
265040	265960
273440	274400
279160	279760
281280	282000
295520	296000
351120	352840
355360	356200
358040	358720
360080	361040
362360	364840
367160	368440
370560	372640
379160	383520
389520	395680
397720	399040
405200	413120
418000	420440
423000	423760
425880	428120
430600	433240
434720	437640
439880	440560
447480	457320
457920	463120
467720	472120
473680	475120
480120	481480
483400	484320
487080	489000
491040	491960
493400	493840
494920	495520
497280	498360
499520	500320
501520	502280
507280	510000
513160	516360
519200	520040
526840	527640

## Sheet: frames
631	889
1739	1858
2045	2134
2228	2281
2795	2808
2879	2888
2954	2965
3002	3013
3042	3083
3097	3119
3151	3205
3263	3278
3344	3369
3414	3450
3686	3693
3741	3756
3788	3822
4276	4340
4452	4463
4695	4706
4830	4846
4873	4886
4900	4920
4991	5039
5295	5310
6031	6044
6072	6085
6107	6167
6183	6235
6255	6302
6479	6489
6626	6649
6836	6860
6979	6994
7032	7050
7388	7400
8778	8821
8884	8905
8951	8968
9002	9026
9059	9121
9179	9211
9264	9316
9479	9588
9738	9892
9943	9976
10130	10328
10450	10511
10575	10594
10647	10703
10765	10831
10868	10941
10997	11014
11187	11433
11448	11578
11693	11803
11842	11878
12003	12037
12085	12108
12177	12225
12276	12299
12335	12346
12373	12388
12432	12459
12488	12508
12538	12557
12682	12750
12829	12909
12980	13001
13171	13191
