# Supplementary material for: Speaking and Listening with the Eyes: Gaze Signaling during Dyadic Interactions
Source: PLoS One. 2015 Aug 26;10(8):e0136905. doi: 10.1371/journal.pone.0136905 (PMC4550266; doi:10.1371/journal.pone.0136905)
Supplement: S1 Dataset — (ZIP) [file pone.0136905.s001.zip › talking/08_20q_game_talking.xls]

## Sheet: data
start	stop
27440	27640
30400	31320
32000	32680
34000	34560
37280	37440
42320	42520
57320	57680
60600	61120
71360	73240
75680	76000
81440	81920
84800	85720
88280	89160
91960	92960
94120	94920
99880	100720
125040	125360
127000	127360
129760	130080
132360	132840
137960	138280
140480	140960
144400	145240
150400	150800
154840	156080
157640	169360
169840	172080
173600	174920
177640	178240
184520	185640
187040	189480
191640	192160
194560	194920
204600	206000
214240	214760
215360	218560
219160	221760
222840	223680
223920	227720
230000	230960
235600	237480
238880	247920
251720	252880
254840	255800
273320	273760
274320	275400
283360	284640
292640	293960
305960	306720
321120	324160
326320	328400
342960	347120
364160	365760
381400	382720
389680	396520
400040	402600
412320	412520
414720	415360
445440	447680
468960	469960
495120	498840
499600	500320
526520	530320
532440	532600
544080	545320
547880	549280
559000	560080
563040	565080
571120	571480
576640	577720
614600	615880
623800	625360
632080	633040
644720	648920
654320	655520
659120	663720
664880	665880
671560	672560
677360	678560
679840	680800
686960	689080

## Sheet: frames
686	691
760	783
800	817
850	864
932	936
1058	1063
1433	1442
1515	1528
1784	1831
1892	1900
2036	2048
2120	2143
2207	2229
2299	2324
2353	2373
2497	2518
3126	3134
3175	3184
3244	3252
3309	3321
3449	3457
3512	3524
3610	3631
3760	3770
3871	3902
3941	4234
4246	4302
4340	4373
4441	4456
4613	4641
4676	4737
4791	4804
4864	4873
5115	5150
5356	5369
5384	5464
5479	5544
5571	5592
5598	5693
5750	5774
5890	5937
5972	6198
6293	6322
6371	6395
6833	6844
6858	6885
7084	7116
7316	7349
7649	7668
8028	8104
8158	8210
8574	8678
9104	9144
9535	9568
9742	9913
10001	10065
10308	10313
10368	10384
11136	11192
11724	11749
12378	12471
12490	12508
13163	13258
13311	13315
13602	13633
13697	13732
13975	14002
14076	14127
14278	14287
14416	14443
15365	15397
15595	15634
15802	15826
16118	16223
16358	16388
16478	16593
16622	16647
16789	16814
16934	16964
16996	17020
17174	17227
