# Supplementary material for: Speaking and Listening with the Eyes: Gaze Signaling during Dyadic Interactions
Source: PLoS One. 2015 Aug 26;10(8):e0136905. doi: 10.1371/journal.pone.0136905 (PMC4550266; doi:10.1371/journal.pone.0136905)
Supplement: S1 Dataset — (ZIP) [file pone.0136905.s001.zip › talking/08_headsup_game_talking.xls]

## Sheet: data
start	stop
18440	19080
20800	21760
75680	77320
77520	78960
79640	81480
92280	95400
101360	108000
110000	111160
113760	114480
116960	117720
120800	121840
127000	127840
128840	130160
131320	131840
135200	135640
141080	146840
147920	149360
150560	151360
153960	158880
162280	166000
168080	169400
171520	171760
176240	177880
178640	179120
182760	186880
188440	188600
191920	193280
194240	194680
196640	197440
206680	211320
212320	212440
220160	228040
237200	243160
243520	247480
248600	250600
256880	258480
259720	263880
266080	266760
274400	278880
279880	283720
289280	294280
294920	295280
296640	297520
297800	299080
300640	301640
302880	304320
343960	345320
354000	354800
357440	358360
365320	365840
366680	367360
368720	369560
387160	387880
395600	398600
399200	399960
418080	419160
421080	421960
424680	425680
433920	434720
439040	439880
440600	442400
453520	454680
458360	459040
460480	461160
465440	467680
473200	473960
475280	475960
481840	482880
485680	486280
490000	490880
492320	493000
493920	494640
496160	499000
500360	501600
514600	517120
528720	529640

## Sheet: frames
461	477
520	544
1892	1933
1938	1974
1991	2037
2307	2385
2534	2700
2750	2779
2844	2862
2924	2943
3020	3046
3175	3196
3221	3254
3283	3296
3380	3391
3527	3671
3698	3734
3764	3784
3849	3972
4057	4150
4202	4235
4288	4294
4406	4447
4466	4478
4569	4672
4711	4715
4798	4832
4856	4867
4916	4936
5167	5283
5308	5311
5504	5701
5930	6079
6088	6187
6215	6265
6422	6462
6493	6597
6652	6669
6860	6972
6997	7093
7232	7357
7373	7382
7416	7438
7445	7477
7516	7541
7572	7608
8599	8633
8850	8870
8936	8959
9133	9146
9167	9184
9218	9239
9679	9697
9890	9965
9980	9999
10452	10479
10527	10549
10617	10642
10848	10868
10976	10997
11015	11060
11338	11367
11459	11476
11512	11529
11636	11692
11830	11849
11882	11899
12046	12072
12142	12157
12250	12272
12308	12325
12348	12366
12404	12475
12509	12540
12865	12928
13218	13241
