# Supplementary material for: Speaking and Listening with the Eyes: Gaze Signaling during Dyadic Interactions
Source: PLoS One. 2015 Aug 26;10(8):e0136905. doi: 10.1371/journal.pone.0136905 (PMC4550266; doi:10.1371/journal.pone.0136905)
Supplement: S1 Dataset — (ZIP) [file pone.0136905.s001.zip › talking/09_20q_game_talking.xls]

## Sheet: data
start	stop
4400	5160
7440	7640
10160	10360
19880	20360
31360	31720
35120	35520
39880	40280
56640	57040
63720	65440
72120	72600
83080	84160
89440	89840
97800	98040
102000	103280
106840	107040
109680	110800
114560	114920
116640	117000
122080	122640
130600	133080
135480	139520
140480	140680
143000	143480
146280	152160
156080	157440
161000	161400
164760	165800
175040	175360
183600	184280
192040	192320
194440	194640
199360	199920
202120	202560
205840	207080
208000	208480
212080	213240
243200	244000
256320	257880
258320	258840
259840	260800
261320	261520
261960	263080
268360	271240
272880	273240
275640	276200
279520	280600
288600	290000
291000	292040
294680	295080
301120	301880
304920	306520
311760	313400
313720	314880
317640	322040
329920	332080
333160	333760
342960	343520
345280	345840
349400	351160
355520	369120
371880	373120
381080	383720
385160	387080
391200	393120
406920	407800
409160	409600
414120	416640
417840	417960
426960	427480
428640	429320

## Sheet: frames
110	129
186	191
254	259
497	509
784	793
878	888
997	1007
1416	1426
1593	1636
1803	1815
2077	2104
2236	2246
2445	2451
2550	2582
2671	2676
2742	2770
2864	2873
2916	2925
3052	3066
3265	3327
3387	3488
3512	3517
3575	3587
3657	3804
3902	3936
4025	4035
4119	4145
4376	4384
4590	4607
4801	4808
4861	4866
4984	4998
5053	5064
5146	5177
5200	5212
5302	5331
6080	6100
6408	6447
6458	6471
6496	6520
6533	6538
6549	6577
6709	6781
6822	6831
6891	6905
6988	7015
7215	7250
7275	7301
7367	7377
7528	7547
7623	7663
7794	7835
7843	7872
7941	8051
8248	8302
8329	8344
8574	8588
8632	8646
8735	8779
8888	9228
9297	9328
9527	9593
9629	9677
9780	9828
10173	10195
10229	10240
10353	10416
10446	10449
10674	10687
10716	10733
