# Supplementary material for: Speaking and Listening with the Eyes: Gaze Signaling during Dyadic Interactions
Source: PLoS One. 2015 Aug 26;10(8):e0136905. doi: 10.1371/journal.pone.0136905 (PMC4550266; doi:10.1371/journal.pone.0136905)
Supplement: S1 Dataset — (ZIP) [file pone.0136905.s001.zip › talking/09_headsup_game_talking.xls]

## Sheet: data
start	stop
720	1480
5880	6440
8480	9000
9240	9840
11720	12160
17640	18240
24440	25160
30200	30800
36040	36600
41840	42400
46440	47080
55280	55920
56480	57080
61040	62200
65600	66040
69920	70280
74520	75240
80920	82600
83960	85640
88360	89160
92040	92880
96880	97480
101160	101560
102680	103960
110960	113600
114840	118560
118840	119320
123520	123960
129200	129640
138840	139320
142680	143320
145040	146520
149960	150440
158200	159200
165920	167160
170160	170680
173760	174600
177280	177920
181520	182360
185200	186120
186720	188000
206160	206760
208520	211480
212640	213040
213720	215240
219760	225840
226400	226520
228720	230280
230520	230720
232600	233600
234320	234560
236960	239920
240320	240720
242000	245240
245600	246120
247160	254200
254440	254720
256240	262040
262080	262360
264040	266360
266480	266920
268040	271960
272680	273040
274360	275120
279960	286600
286840	287120
288720	290240
290920	291400
294640	301040
302880	304160
304880	305840
307040	308680
309560	310240
311960	314560
315520	317680
321800	325640
325840	326320
327560	334120
334320	334840
336480	339200
339240	339760
341240	343960
344560	344880
345640	349680
350240	350880
352360	355320
355680	356360
357400	359760
359880	360360
361760	365920
366920	368640
369280	373000
375080	375800
378160	388560
388760	389200
390920	393840
396040	396760
401360	402840
404760	417000

## Sheet: frames
18	37
147	161
212	225
231	246
293	304
441	456
611	629
755	770
901	915
1046	1060
1161	1177
1382	1398
1412	1427
1526	1555
1640	1651
1748	1757
1863	1881
2023	2065
2099	2141
2209	2229
2301	2322
2422	2437
2529	2539
2567	2599
2774	2840
2871	2964
2971	2983
3088	3099
3230	3241
3471	3483
3567	3583
3626	3663
3749	3761
3955	3980
4148	4179
4254	4267
4344	4365
4432	4448
4538	4559
4630	4653
4668	4700
5154	5169
5213	5287
5316	5326
5343	5381
5494	5646
5660	5663
5718	5757
5763	5768
5815	5840
5858	5864
5924	5998
6008	6018
6050	6131
6140	6153
6179	6355
6361	6368
6406	6551
6552	6559
6601	6659
6662	6673
6701	6799
6817	6826
6859	6878
6999	7165
7171	7178
7218	7256
7273	7285
7366	7526
7572	7604
7622	7646
7676	7717
7739	7756
7799	7864
7888	7942
8045	8141
8146	8158
8189	8353
8358	8371
8412	8480
8481	8494
8531	8599
8614	8622
8641	8742
8756	8772
8809	8883
8892	8909
8935	8994
8997	9009
9044	9148
9173	9216
9232	9325
9377	9395
9454	9714
9719	9730
9773	9846
9901	9919
10034	10071
10119	10425
