# Supplementary material for: Speaking and Listening with the Eyes: Gaze Signaling during Dyadic Interactions
Source: PLoS One. 2015 Aug 26;10(8):e0136905. doi: 10.1371/journal.pone.0136905 (PMC4550266; doi:10.1371/journal.pone.0136905)
Supplement: S1 Dataset — (ZIP) [file pone.0136905.s001.zip › talking/10_20q_game_talking.xls]

## Sheet: data
start	stop
6240	7120
8880	10040
18720	19720
22920	23120
30000	30960
34000	34840
38480	39240
54840	55840
56640	57800
59680	71440
81360	84320
87520	89120
91520	94200
96560	97520
105040	106000
108920	110880
113320	114400
115520	116000
119840	122120
125080	126400
127880	131400
139400	140280
142240	142880
154720	157680
159600	160720
162360	165120
169920	172520
173880	179000
180480	184160
185600	186440
190840	191880
193600	194280
197120	199360
201160	201920
207400	208200
211480	213120
233960	236600
241880	243720
245680	255560
258080	258240
261360	261480
264680	265480
272360	272640
274120	275640
295800	296640
298760	299160
302000	302400
307520	308160
313400	313880
322440	322800
331800	332200
343880	344160
345960	346320
347600	349040
369720	370160
377240	380320
387400	387720
394800	395640
397840	398640
401520	402400
402920	405400
408480	408720
413800	415080
416560	417680
427800	428000
429640	430240

## Sheet: frames
156	178
222	251
468	493
573	578
750	774
850	871
962	981
1371	1396
1416	1445
1492	1786
2034	2108
2188	2228
2288	2355
2414	2438
2626	2650
2723	2772
2833	2860
2888	2900
2996	3053
3127	3160
3197	3285
3485	3507
3556	3572
3868	3942
3990	4018
4059	4128
4248	4313
4347	4475
4512	4604
4640	4661
4771	4797
4840	4857
4928	4984
5029	5048
5185	5205
5287	5328
5849	5915
6047	6093
6142	6389
6452	6456
6534	6537
6617	6637
6809	6816
6853	6891
7395	7416
7469	7479
7550	7560
7688	7704
7835	7847
8061	8070
8295	8305
8597	8604
8649	8658
8690	8726
9243	9254
9431	9508
9685	9693
9870	9891
9946	9966
10038	10060
10073	10135
10212	10218
10345	10377
10414	10442
10695	10700
10741	10756
