# Supplementary material for: Speaking and Listening with the Eyes: Gaze Signaling during Dyadic Interactions
Source: PLoS One. 2015 Aug 26;10(8):e0136905. doi: 10.1371/journal.pone.0136905 (PMC4550266; doi:10.1371/journal.pone.0136905)
Supplement: S1 Dataset — (ZIP) [file pone.0136905.s001.zip › talking/10_headsup_game_talking.xls]

## Sheet: data
start	stop
3200	5560
7400	8560
9640	11400
12400	12760
15040	17000
18320	18680
21360	24080
24960	25320
28560	30160
30840	31280
34440	35520
38440	39800
43920	45360
47560	48120
50600	52320
56400	57600
59120	60240
62240	62640
64680	65480
68280	69120
70160	74160
75360	75680
77640	80320
82960	87840
89560	92280
94600	96320
99080	100840
106280	109840
116640	118400
120560	123560
127760	128840
129720	130240
134360	145800
146400	146760
148320	149800
152440	157400
159160	159520
163120	165320
168680	170160
172400	173440
175880	177120
180520	181720
183760	186320
187880	206000
212320	212720
215400	215880
220880	221320
221600	222040
224720	225400
225760	226240
230200	230640
233800	234200
238720	239120
239840	240600
245120	245600
250360	250920
253960	254520
260320	260840
261400	261880
266200	266880
269080	270080
270160	270720
272360	272760
276120	276640
277320	277920
281920	282520
286400	286920
290560	290960
298880	299400
301640	303200
309200	310240
316240	318240
325360	325800
331280	331880
334040	334480
338880	339360
344240	344680
349920	350320
355360	355720
359360	360080
363320	365440
366760	367360
372280	372800
373840	374520
379400	380040
380600	381400
382320	382920
386440	387080
388360	389120
397080	399120
401120	404960

## Sheet: frames
80	139
185	214
241	285
310	319
376	425
458	467
534	602
624	633
714	754
771	782
861	888
961	995
1098	1134
1189	1203
1265	1308
1410	1440
1478	1506
1556	1566
1617	1637
1707	1728
1754	1854
1884	1892
1941	2008
2074	2196
2239	2307
2365	2408
2477	2521
2657	2746
2916	2960
3014	3089
3194	3221
3243	3256
3359	3645
3660	3669
3708	3745
3811	3935
3979	3988
4078	4133
4217	4254
4310	4336
4397	4428
4513	4543
4594	4658
4697	5150
5308	5318
5385	5397
5522	5533
5540	5551
5618	5635
5644	5656
5755	5766
5845	5855
5968	5978
5996	6015
6128	6140
6259	6273
6349	6363
6508	6521
6535	6547
6655	6672
6727	6752
6754	6768
6809	6819
6903	6916
6933	6948
7048	7063
7160	7173
7264	7274
7472	7485
7541	7580
7730	7756
7906	7956
8134	8145
8282	8297
8351	8362
8472	8484
8606	8617
8748	8758
8884	8893
8984	9002
9083	9136
9169	9184
9307	9320
9346	9363
9485	9501
9515	9535
9558	9573
9661	9677
9709	9728
9927	9978
10028	10124
