# Supplementary material for: Speaking and Listening with the Eyes: Gaze Signaling during Dyadic Interactions
Source: PLoS One. 2015 Aug 26;10(8):e0136905. doi: 10.1371/journal.pone.0136905 (PMC4550266; doi:10.1371/journal.pone.0136905)
Supplement: S1 Dataset — (ZIP) [file pone.0136905.s001.zip › talking/11_20q_game_talking.xls]

## Sheet: data
start	stop
46440	49360
53840	56680
60080	61880
64560	65720
69680	70400
79240	83240
91040	92320
97000	98160
101280	102240
106600	108600
113520	116160
121880	127680
133240	134160
145640	146600
150440	151480
155800	156280
164400	166160
167800	169440
170960	172000
177680	178240
190040	190680
195200	195880
203960	211680
219840	225320
231960	236600
246240	253280
257800	259080
262200	263680
264080	267800
272480	273920
275920	277120
278600	278960
285560	287720
292320	292920
298720	299120
300280	300680
310800	312360
318680	319080
326480	329400
341600	342040
346880	348680
355680	356600
357440	357760
359400	359720
361080	361520
380600	382160
405080	406840
408920	409240
417520	418120
424880	425360
443600	444240
444440	447560

## Sheet: frames
1161	1234
1346	1417
1502	1547
1614	1643
1742	1760
1981	2081
2276	2308
2425	2454
2532	2556
2665	2715
2838	2904
3047	3192
3331	3354
3641	3665
3761	3787
3895	3907
4110	4154
4195	4236
4274	4300
4442	4456
4751	4767
4880	4897
5099	5292
5496	5633
5799	5915
6156	6332
6445	6477
6555	6592
6602	6695
6812	6848
6898	6928
6965	6974
7139	7193
7308	7323
7468	7478
7507	7517
7770	7809
7967	7977
8162	8235
8540	8551
8672	8717
8892	8915
8936	8944
8985	8993
9027	9038
9515	9554
10127	10171
10223	10231
10438	10453
10622	10634
11090	11106
11111	11189
