# Supplementary material for: Speaking and Listening with the Eyes: Gaze Signaling during Dyadic Interactions
Source: PLoS One. 2015 Aug 26;10(8):e0136905. doi: 10.1371/journal.pone.0136905 (PMC4550266; doi:10.1371/journal.pone.0136905)
Supplement: S1 Dataset — (ZIP) [file pone.0136905.s001.zip › talking/11_headsup_game_talking.xls]

## Sheet: data
start	stop
9960	10840
19080	19640
21800	22280
25960	26720
30640	31400
34680	37520
55600	56080
67480	68000
74080	74280
81560	81880
92440	92880
98240	98720
101120	101600
104360	104920
106040	106520
110880	111400
120120	120600
123640	124160
130520	131160
138360	138960
142400	143080
149080	150320
150920	151560
162800	163480
168600	169120
174680	174920
182760	183320
193600	194080
199680	200360
213800	221480
222000	223000
226840	229960
231720	232000
234040	239640
240280	240400
242320	245960
247400	248000
249240	253760
254120	254320
256200	268680
270440	270800
271560	275480
277240	285440
287800	292920
294000	302440
303720	314360
316720	320160
320400	320600
323560	355400
356760	358160
360400	362000
365200	369720
372160	372640
373120	385640
391360	393160

## Sheet: frames
249	271
477	491
545	557
649	668
766	785
867	938
1390	1402
1687	1700
1852	1857
2039	2047
2311	2322
2456	2468
2528	2540
2609	2623
2651	2663
2772	2785
3003	3015
3091	3104
3263	3279
3459	3474
3560	3577
3727	3758
3773	3789
4070	4087
4215	4228
4367	4373
4569	4583
4840	4852
4992	5009
5345	5537
5550	5575
5671	5749
5793	5800
5851	5991
6007	6010
6058	6149
6185	6200
6231	6344
6353	6358
6405	6717
6761	6770
6789	6887
6931	7136
7195	7323
7350	7561
7593	7859
7918	8004
8010	8015
8089	8885
8919	8954
9010	9050
9130	9243
9304	9316
9328	9641
9784	9829
