# Supplementary material for: Speaking and Listening with the Eyes: Gaze Signaling during Dyadic Interactions
Source: PLoS One. 2015 Aug 26;10(8):e0136905. doi: 10.1371/journal.pone.0136905 (PMC4550266; doi:10.1371/journal.pone.0136905)
Supplement: S1 Dataset — (ZIP) [file pone.0136905.s001.zip › talking/12_20q_game_talking.xls]

## Sheet: data
start	stop
42480	43800
49760	50360
58000	59320
62800	63400
66480	67240
72560	74080
84520	87000
88160	88760
92480	93000
98760	99360
102640	103560
109000	111480
117720	120040
128400	129240
131160	133160
135360	136440
147920	149240
157040	157480
166880	167840
169920	170920
171960	172800
178880	179960
191960	195320
196560	197320
212440	214160
224880	225760
236840	237520
238200	239200
249640	250640
253360	254440
254600	256320
258920	259920
267000	271880
277360	278280
281440	283880
290720	292240
296960	298640
299360	300360
307680	309720
317280	318520
322320	324600
332360	333600
340440	341520
344520	347560
354000	356080
356480	357200
358120	359240
359760	361040
374520	379000
382320	383600
401400	403960
407800	408840
413360	416960
423640	425000
440640	443680
445280	445960
448800	450920

## Sheet: frames
1062	1095
1244	1259
1450	1483
1570	1585
1662	1681
1814	1852
2113	2175
2204	2219
2312	2325
2469	2484
2566	2589
2725	2787
2943	3001
3210	3231
3279	3329
3384	3411
3698	3731
3926	3937
4172	4196
4248	4273
4299	4320
4472	4499
4799	4883
4914	4933
5311	5354
5622	5644
5921	5938
5955	5980
6241	6266
6334	6361
6365	6408
6473	6498
6675	6797
6934	6957
7036	7097
7268	7306
7424	7466
7484	7509
7692	7743
7932	7963
8058	8115
8309	8340
8511	8538
8613	8689
8850	8902
8912	8930
8953	8981
8994	9026
9363	9475
9558	9590
10035	10099
10195	10221
10334	10424
10591	10625
11016	11092
11132	11149
11220	11273
