# Supplementary material for: Speaking and Listening with the Eyes: Gaze Signaling during Dyadic Interactions
Source: PLoS One. 2015 Aug 26;10(8):e0136905. doi: 10.1371/journal.pone.0136905 (PMC4550266; doi:10.1371/journal.pone.0136905)
Supplement: S1 Dataset — (ZIP) [file pone.0136905.s001.zip › talking/12_headsup_game_talking.xls]

## Sheet: data
start	stop
8440	9760
13000	14840
16280	21240
23400	25360
27240	30040
43200	54920
56160	56360
60320	67240
71920	73520
74520	75120
79480	81160
82120	82640
85200	96880
100400	104960
106920	111240
111440	111800
115920	124480
124560	124840
127200	130000
131160	131640
135120	142640
144680	149400
151440	151960
154520	162800
163400	163760
166440	168560
169120	169600
173240	173720
175040	175600
178920	182720
183400	183840
187080	193160
194120	194600
197680	199760
200480	201040
221280	222000
223200	223720
231200	231840
239720	240360
245600	247720
253360	254080
262800	263680
264840	265600
269080	277160
285400	286200
293280	293920
307320	308280
313640	314440
319760	320480
339120	339880
341280	342200
370920	371800
387000	391360
392720	394200

## Sheet: frames
211	244
325	371
407	531
585	634
681	751
1080	1373
1404	1409
1508	1681
1798	1838
1863	1878
1987	2029
2053	2066
2130	2422
2510	2624
2673	2781
2786	2795
2898	3112
3114	3121
3180	3250
3279	3291
3378	3566
3617	3735
3786	3799
3863	4070
4085	4094
4161	4214
4228	4240
4331	4343
4376	4390
4473	4568
4585	4596
4677	4829
4853	4865
4942	4994
5012	5026
5532	5550
5580	5593
5780	5796
5993	6009
6140	6193
6334	6352
6570	6592
6621	6640
6727	6929
7135	7155
7332	7348
7683	7707
7841	7861
7994	8012
8478	8497
8532	8555
9273	9295
9675	9784
9818	9855
