# Supplementary material for: Speaking and Listening with the Eyes: Gaze Signaling during Dyadic Interactions
Source: PLoS One. 2015 Aug 26;10(8):e0136905. doi: 10.1371/journal.pone.0136905 (PMC4550266; doi:10.1371/journal.pone.0136905)
Supplement: S1 Dataset — (ZIP) [file pone.0136905.s001.zip › talking/13_20q_game_talking.xls]

## Sheet: data
start	stop
5600	6680
10480	11000
20840	21800
21880	22320
25400	27440
31280	34720
36120	37760
41320	42760
48680	51040
55360	56200
57880	58720
61960	69520
72160	75280
78560	80080
91520	94120
100280	101320
105840	106640
109400	128600
135400	138360
139920	140320
157360	160360
166240	172280
177840	179720
182440	183440
187080	191840
193840	194520
200520	203760
227080	229440
230640	231360
233240	234000
236200	237440
242360	243040
250400	250880
251480	252000
266800	267320
275920	276480
291360	291560
293680	296040
313200	313880
316000	316800
333000	334640
343920	344320
349280	349600
356520	356840
373560	373880
380160	380880
406440	407520
431120	433400
449560	449960
473920	474280
495160	495480
535400	535880
543000	543280
564280	564760
596760	597440

## Sheet: frames
140	167
262	275
521	545
547	558
635	686
782	868
903	944
1033	1069
1217	1276
1384	1405
1447	1468
1549	1738
1804	1882
1964	2002
2288	2353
2507	2533
2646	2666
2735	3215
3385	3459
3498	3508
3934	4009
4156	4307
4446	4493
4561	4586
4677	4796
4846	4863
5013	5094
5677	5736
5766	5784
5831	5850
5905	5936
6059	6076
6260	6272
6287	6300
6670	6683
6898	6912
7284	7289
7342	7401
7830	7847
7900	7920
8325	8366
8598	8608
8732	8740
8913	8921
9339	9347
9504	9522
10161	10188
10778	10835
11239	11249
11848	11857
12379	12387
13385	13397
13575	13582
14107	14119
14919	14936
