# Supplementary material for: Speaking and Listening with the Eyes: Gaze Signaling during Dyadic Interactions
Source: PLoS One. 2015 Aug 26;10(8):e0136905. doi: 10.1371/journal.pone.0136905 (PMC4550266; doi:10.1371/journal.pone.0136905)
Supplement: S1 Dataset — (ZIP) [file pone.0136905.s001.zip › talking/13_headsup_game_talking.xls]

## Sheet: data
start	stop
7400	8600
10200	10440
20480	21280
28640	28960
37640	38520
43880	44280
48720	49480
58840	59200
69720	70360
79360	79680
81600	82040
91000	91480
99240	99720
111440	112000
114000	114520
128880	129400
132680	134280
146520	147160
158000	158720
163800	164320
171080	171480
177160	178000
183640	184200
194200	194800
197360	198040
210880	211080
220560	220960
224640	229480
230880	235560
239200	251080
253200	259000
264120	265720
269200	273480
276040	276320
279520	282040
285720	290920
292480	294320
296640	296920
298560	300480
302640	303680
307240	312440
315000	315800
317720	319720
320160	320960
321800	327760
331840	333000
336320	336880
344480	346560
349400	357600
360320	360760
361480	362040
362680	366240
369120	370480
376200	376640
377440	379560
387240	390440
393200	395720
398520	401000
407000	416760

## Sheet: frames
185	215
255	261
512	532
716	724
941	963
1097	1107
1218	1237
1471	1480
1743	1759
1984	1992
2040	2051
2275	2287
2481	2493
2786	2800
2850	2863
3222	3235
3317	3357
3663	3679
3950	3968
4095	4108
4277	4287
4429	4450
4591	4605
4855	4870
4934	4951
5272	5277
5514	5524
5616	5737
5772	5889
5980	6277
6330	6475
6603	6643
6730	6837
6901	6908
6988	7051
7143	7273
7312	7358
7416	7423
7464	7512
7566	7592
7681	7811
7875	7895
7943	7993
8004	8024
8045	8194
8296	8325
8408	8422
8612	8664
8735	8940
9008	9019
9037	9051
9067	9156
9228	9262
9405	9416
9436	9489
9681	9761
9830	9893
9963	10025
10175	10419
