# Supplementary material for: Speaking and Listening with the Eyes: Gaze Signaling during Dyadic Interactions
Source: PLoS One. 2015 Aug 26;10(8):e0136905. doi: 10.1371/journal.pone.0136905 (PMC4550266; doi:10.1371/journal.pone.0136905)
Supplement: S1 Dataset — (ZIP) [file pone.0136905.s001.zip › talking/14_20q_game_talking.xls]

## Sheet: data
start	stop
3440	5360
8080	10360
21560	21760
29640	30160
33520	33920
38240	38680
47360	47600
51880	52200
56640	57360
60320	60600
70800	71120
75400	75640
82960	83200
97760	98000
102400	102640
138920	139920
161720	161960
175760	177680
180160	181800
184080	184520
192680	192880
195680	197040
204920	208640
230040	230760
234920	235520
238360	239400
240800	241600
265160	266840
273480	275720
287040	290360
298120	299480
310640	316400
328680	331080
342640	343400
348360	348960
355120	355880
371280	373280
403160	407480
419840	428040
446520	448920
470760	472360
488520	494960
530760	534800
540640	541880
554400	555040
563080	563960
587200	588080
593760	595000

## Sheet: frames
86	134
202	259
539	544
741	754
838	848
956	967
1184	1190
1297	1305
1416	1434
1508	1515
1770	1778
1885	1891
2074	2080
2444	2450
2560	2566
3473	3498
4043	4049
4394	4442
4504	4545
4602	4613
4817	4822
4892	4926
5123	5216
5751	5769
5873	5888
5959	5985
6020	6040
6629	6671
6837	6893
7176	7259
7453	7487
7766	7910
8217	8277
8566	8585
8709	8724
8878	8897
9282	9332
10079	10187
10496	10701
11163	11223
11769	11809
12213	12374
13269	13370
13516	13547
13860	13876
14077	14099
14680	14702
14844	14875
