# Supplementary material for: Speaking and Listening with the Eyes: Gaze Signaling during Dyadic Interactions
Source: PLoS One. 2015 Aug 26;10(8):e0136905. doi: 10.1371/journal.pone.0136905 (PMC4550266; doi:10.1371/journal.pone.0136905)
Supplement: S1 Dataset — (ZIP) [file pone.0136905.s001.zip › talking/14_headsup_game_talking.xls]

## Sheet: data
start	stop
8400	10200
16480	19280
21320	21600
23720	27640
31560	35720
38800	39000
40400	43640
44480	44880
46040	48160
49520	49880
52880	57280
62680	68720
72040	79320
80400	81200
85400	86320
96480	97560
101680	107640
110160	110800
112520	112920
117080	118160
122520	132400
136080	137040
140840	146320
147120	147320
149680	160400
162840	163240
164240	164600
166680	170760
172960	174200
179840	183920
188480	193280
195560	196400
203920	210640
221040	221480
230080	230800
236080	236640
245600	246520
250840	252320
260200	260760
265920	266760
274600	276200
282120	282720
291480	292240
296040	296640
301000	302400
303440	304120
312440	313400
319480	320200
330800	332080
335160	336560
343160	344040
358920	359920
365280	365840
373640	374720
375480	376240
388080	388720
396840	397600

## Sheet: frames
210	255
412	482
533	540
593	691
789	893
970	975
1010	1091
1112	1122
1151	1204
1238	1247
1322	1432
1567	1718
1801	1983
2010	2030
2135	2158
2412	2439
2542	2691
2754	2770
2813	2823
2927	2954
3063	3310
3402	3426
3521	3658
3678	3683
3742	4010
4071	4081
4106	4115
4167	4269
4324	4355
4496	4598
4712	4832
4889	4910
5098	5266
5526	5537
5752	5770
5902	5916
6140	6163
6271	6308
6505	6519
6648	6669
6865	6905
7053	7068
7287	7306
7401	7416
7525	7560
7586	7603
7811	7835
7987	8005
8270	8302
8379	8414
8579	8601
8973	8998
9132	9146
9341	9368
9387	9406
9702	9718
9921	9940
