# Supplementary material for: Speaking and Listening with the Eyes: Gaze Signaling during Dyadic Interactions
Source: PLoS One. 2015 Aug 26;10(8):e0136905. doi: 10.1371/journal.pone.0136905 (PMC4550266; doi:10.1371/journal.pone.0136905)
Supplement: S1 Dataset — (ZIP) [file pone.0136905.s001.zip › talking/15_20q_game_talking.xls]

## Sheet: data
start	stop
28520	29000
32200	32680
37280	37880
45040	45640
48240	48600
61160	61600
64600	65080
68440	69040
70000	70600
72240	73120
83200	85560
90880	91920
93560	94680
97240	98240
114720	115840
123600	124600
127880	129200
133240	134720
149040	150360
155560	156600
161480	162200
176920	178080
186000	186800
189240	190080
193080	193920
202880	203880
249320	250960
289480	291120
295560	296520

## Sheet: frames
713	725
805	817
932	947
1126	1141
1206	1215
1529	1540
1615	1627
1711	1726
1750	1765
1806	1828
2080	2139
2272	2298
2339	2367
2431	2456
2868	2896
3090	3115
3197	3230
3331	3368
3726	3759
3889	3915
4037	4055
4423	4452
4650	4670
4731	4752
4827	4848
5072	5097
6233	6274
7237	7278
7389	7413
