# Supplementary material for: Speaking and Listening with the Eyes: Gaze Signaling during Dyadic Interactions
Source: PLoS One. 2015 Aug 26;10(8):e0136905. doi: 10.1371/journal.pone.0136905 (PMC4550266; doi:10.1371/journal.pone.0136905)
Supplement: S1 Dataset — (ZIP) [file pone.0136905.s001.zip › talking/15_headsup_game_talking.xls]

## Sheet: data
start	stop
40200	40680
44120	45600
51320	53680
74920	84400
84560	84720
89240	91400
95280	97680
103160	104880
114280	119160
122200	122680
127400	131480
138680	142280
144720	145160
146840	151000
153720	155080
158160	158560
164360	167520
169280	169640
171000	178280
181800	185200
189240	191880
197360	201640
202600	203080
208280	208640
209360	212120
212600	212840
216320	223560
223800	224000
227640	230960
241080	242560
242840	246320
248200	251440
253840	254240
259080	260000
272640	273640
279960	280800
291320	291800
299600	300080
310000	310840
319760	320280
326200	326840
332200	333080
349960	353760
358280	358840
362840	363720
370040	370720
383240	384280
387640	388360
392840	393640
399400	400320
405240	413520
415000	415520
422200	423040
427320	428080
436120	437040
444600	445480
451280	452080
458640	461120

## Sheet: frames
1005	1017
1103	1140
1283	1342
1873	2110
2114	2118
2231	2285
2382	2442
2579	2622
2857	2979
3055	3067
3185	3287
3467	3557
3618	3629
3671	3775
3843	3877
3954	3964
4109	4188
4232	4241
4275	4457
4545	4630
4731	4797
4934	5041
5065	5077
5207	5216
5234	5303
5315	5321
5408	5589
5595	5600
5691	5774
6027	6064
6071	6158
6205	6286
6346	6356
6477	6500
6816	6841
6999	7020
7283	7295
7490	7502
7750	7771
7994	8007
8155	8171
8305	8327
8749	8844
8957	8971
9071	9093
9251	9268
9581	9607
9691	9709
9821	9841
9985	10008
10131	10338
10375	10388
10555	10576
10683	10702
10903	10926
11115	11137
11282	11302
11466	11528
