# Supplementary material for: Speaking and Listening with the Eyes: Gaze Signaling during Dyadic Interactions
Source: PLoS One. 2015 Aug 26;10(8):e0136905. doi: 10.1371/journal.pone.0136905 (PMC4550266; doi:10.1371/journal.pone.0136905)
Supplement: S1 Dataset — (ZIP) [file pone.0136905.s001.zip › talking/16_20q_game_talking.xls]

## Sheet: data
start	stop
8320	9720
26480	27400
29680	31840
36240	37160
42480	44720
46880	47840
53800	60600
62680	64400
66120	68280
69080	69760
70640	72080
75720	77280
78680	79240
87280	88640
95040	95400
102480	110080
116120	116320
125440	125800
129360	129520
136120	136520
150680	150920
157040	157320
162520	162720
178560	178800
186800	187160
190040	190880
193960	194240
204160	204480
253680	257240
291560	291880
296360	296840

## Sheet: frames
208	243
662	685
742	796
906	929
1062	1118
1172	1196
1345	1515
1567	1610
1653	1707
1727	1744
1766	1802
1893	1932
1967	1981
2182	2216
2376	2385
2562	2752
2903	2908
3136	3145
3234	3238
3403	3413
3767	3773
3926	3933
4063	4068
4464	4470
4670	4679
4751	4772
4849	4856
5104	5112
6342	6431
7289	7297
7409	7421
