# Supplementary material for: Speaking and Listening with the Eyes: Gaze Signaling during Dyadic Interactions
Source: PLoS One. 2015 Aug 26;10(8):e0136905. doi: 10.1371/journal.pone.0136905 (PMC4550266; doi:10.1371/journal.pone.0136905)
Supplement: S1 Dataset — (ZIP) [file pone.0136905.s001.zip › talking/16_headsup_game_talking.xls]

## Sheet: data
start	stop
3600	7920
11640	13360
26560	28080
36360	39960
41360	43640
47440	50200
53760	54200
54640	57160
63120	64760
65520	71800
83720	84160
91840	92440
97920	98320
106440	107240
116240	116880
118520	119120
121440	122440
134200	134760
140520	141000
143280	144040
144280	145040
149520	149920
151640	152160
157320	158120
159440	160000
167880	169280
177560	178000
183480	184560
190640	192280
201840	202440
203520	205080
206400	206840
211960	212400
222360	223640
231480	232240
247400	247840
251920	253680
255920	256840
257880	258960
266840	268840
269840	271360
275440	280080
280680	281120
284880	289400
292080	292800
295360	300280
302720	308080
310720	311000
313360	318680
323840	326040
329240	332440
332920	333080
335800	338000
343040	353120
353720	353920
356080	357840
358880	359160
361400	362560
363480	363680
366480	367720
369080	370200
370720	370920
374600	383560
384000	384280
386320	387240
391120	392400
393520	393760
396840	399640
399960	400160
402680	414480
418040	428160
431000	436480
436760	437160
442320	444240
445560	445840
448520	451040
451920	452200
453960	456920

## Sheet: frames
90	198
291	334
664	702
909	999
1034	1091
1186	1255
1344	1355
1366	1429
1578	1619
1638	1795
2093	2104
2296	2311
2448	2458
2661	2681
2906	2922
2963	2978
3036	3061
3355	3369
3513	3525
3582	3601
3607	3626
3738	3748
3791	3804
3933	3953
3986	4000
4197	4232
4439	4450
4587	4614
4766	4807
5046	5061
5088	5127
5160	5171
5299	5310
5559	5591
5787	5806
6185	6196
6298	6342
6398	6421
6447	6474
6671	6721
6746	6784
6886	7002
7017	7028
7122	7235
7302	7320
7384	7507
7568	7702
7768	7775
7834	7967
8096	8151
8231	8311
8323	8327
8395	8450
8576	8828
8843	8848
8902	8946
8972	8979
9035	9064
9087	9092
9162	9193
9227	9255
9268	9273
9365	9589
9600	9607
9658	9681
9778	9810
9838	9844
9921	9991
9999	10004
10067	10362
10451	10704
10775	10912
10919	10929
11058	11106
11139	11146
11213	11276
11298	11305
11349	11423
