# Supplementary material for: Speaking and Listening with the Eyes: Gaze Signaling during Dyadic Interactions
Source: PLoS One. 2015 Aug 26;10(8):e0136905. doi: 10.1371/journal.pone.0136905 (PMC4550266; doi:10.1371/journal.pone.0136905)
Supplement: S1 Dataset — (ZIP) [file pone.0136905.s001.zip › talking/17_20q_game_talking.xls]

## Sheet: data
start	stop
22480	23240
23840	24560
28440	29120
29400	32520
34160	35120
37680	38160
39160	40720
43120	43640
45880	49520
51880	53560
58800	59800
63360	66760
71840	73200
74760	76280
78760	80640
82000	85000
88520	88960
94040	95920
99480	100800
105040	111720
119880	121000
125680	128160
129800	130240
144240	149600
153120	154400
157960	160880
165680	170120
179520	182200
186600	187600
208200	211200
214840	215240
216480	219160
221640	222200
237280	243280
246040	248000
250200	251360
253240	253680
264800	270640
272760	274640
279680	282240
294840	298640
302320	304760
308520	311600
322680	324120
326440	327360
329760	335720
336720	337600
338200	339880
350240	351920
355840	356400
358760	359360
360080	365800
367880	368640
375480	375800
379720	380040
387000	387600
393640	394160
398560	400360
404520	404880
407120	409720
418760	425840
434800	436240
446480	448880
452400	455920
465520	465920
467040	468400
490760	491320
492400	494560
503040	507920
520840	521600
525640	529600
546040	546480
548600	552520

## Sheet: frames
562	581
596	614
711	728
735	813
854	878
942	954
979	1018
1078	1091
1147	1238
1297	1339
1470	1495
1584	1669
1796	1830
1869	1907
1969	2016
2050	2125
2213	2224
2351	2398
2487	2520
2626	2793
2997	3025
3142	3204
3245	3256
3606	3740
3828	3860
3949	4022
4142	4253
4488	4555
4665	4690
5205	5280
5371	5381
5412	5479
5541	5555
5932	6082
6151	6200
6255	6284
6331	6342
6620	6766
6819	6866
6992	7056
7371	7466
7558	7619
7713	7790
8067	8103
8161	8184
8244	8393
8418	8440
8455	8497
8756	8798
8896	8910
8969	8984
9002	9145
9197	9216
9387	9395
9493	9501
9675	9690
9841	9854
9964	10009
10113	10122
10178	10243
10469	10646
10870	10906
11162	11222
11310	11398
11638	11648
11676	11710
12269	12283
12310	12364
12576	12698
13021	13040
13141	13240
13651	13662
13715	13813
