# Supplementary material for: Speaking and Listening with the Eyes: Gaze Signaling during Dyadic Interactions
Source: PLoS One. 2015 Aug 26;10(8):e0136905. doi: 10.1371/journal.pone.0136905 (PMC4550266; doi:10.1371/journal.pone.0136905)
Supplement: S1 Dataset — (ZIP) [file pone.0136905.s001.zip › talking/17_headsup_game_talking.xls]

## Sheet: data
start	stop
49400	50880
55040	60440
61040	61440
64320	65880
68920	70400
72560	73680
74400	74800
76840	79440
81160	82160
83760	84440
85680	87160
87520	87840
90400	100280
104880	106760
107480	109800
113080	113840
115360	117800
121400	122440
126920	128560
129320	133480
134760	135600
138200	140240
145320	150280
152840	154760
155400	155800
157840	162920
167480	169120
175080	175320
177640	180920
186120	188000
190960	191240
193400	197280
200080	201040
204400	209200
212040	213440
216320	219320
222120	224760
228120	231120
232520	234640
237840	239440
240000	240880
242800	246120
247040	250520
251320	251840
254600	269720
285120	285880
288320	289280
296200	296600
297680	298480
304880	306200
307120	308160
320600	322080
326040	327560
334000	334400
337040	337760
341000	341520
346240	346600
353120	353560
354920	355440
356280	357480
362200	362600
366880	370720
377520	378200
386320	386880
394480	395120
399680	400200
402360	404040
405520	406280
409040	409560
417160	417920
419680	422920
430640	431160
437400	437760
438320	438840
444200	444960
447720	448120
452840	453200
455680	456240
458880	461880
463560	464040
476280	481200

## Sheet: frames
1235	1272
1376	1511
1526	1536
1608	1647
1723	1760
1814	1842
1860	1870
1921	1986
2029	2054
2094	2111
2142	2179
2188	2196
2260	2507
2622	2669
2687	2745
2827	2846
2884	2945
3035	3061
3173	3214
3233	3337
3369	3390
3455	3506
3633	3757
3821	3869
3885	3895
3946	4073
4187	4228
4377	4383
4441	4523
4653	4700
4774	4781
4835	4932
5002	5026
5110	5230
5301	5336
5408	5483
5553	5619
5703	5778
5813	5866
5946	5986
6000	6022
6070	6153
6176	6263
6283	6296
6365	6743
7128	7147
7208	7232
7405	7415
7442	7462
7622	7655
7678	7704
8015	8052
8151	8189
8350	8360
8426	8444
8525	8538
8656	8665
8828	8839
8873	8886
8907	8937
9055	9065
9172	9268
9438	9455
9658	9672
9862	9878
9992	10005
10059	10101
10138	10157
10226	10239
10429	10448
10492	10573
10766	10779
10935	10944
10958	10971
11105	11124
11193	11203
11321	11330
11392	11406
11472	11547
11589	11601
11907	12030
