# Supplementary material for: Speaking and Listening with the Eyes: Gaze Signaling during Dyadic Interactions
Source: PLoS One. 2015 Aug 26;10(8):e0136905. doi: 10.1371/journal.pone.0136905 (PMC4550266; doi:10.1371/journal.pone.0136905)
Supplement: S1 Dataset — (ZIP) [file pone.0136905.s001.zip › talking/18_20q_game_talking.xls]

## Sheet: data
start	stop
22680	23360
25400	28640
36480	36960
41960	42800
50000	50440
60360	61000
73440	73840
77400	77880
87240	88280
96200	96600
111920	112320
123880	124680
129000	129560
151200	151880
170640	171320
172440	176600
182840	183360
187960	188480
212840	216200
219800	222280
243440	245000
249000	249880
254320	258320
271200	273400
298960	299320
313200	320160
325200	325960
335640	337120
352520	358360
360080	360600
362720	363560
373840	375200
378400	379480
384560	385880
390280	391880
402240	405800
408440	409160
409800	410280
414640	415560
422400	423680
432920	434160
435160	437160
448600	450120
464280	466440
468600	469080
482120	484400
488120	490200
515440	516280
522840	523720
543320	545160
547200	547960
550200	550520

## Sheet: frames
567	584
635	716
912	924
1049	1070
1250	1261
1509	1525
1836	1846
1935	1947
2181	2207
2405	2415
2798	2808
3097	3117
3225	3239
3780	3797
4266	4283
4311	4415
4571	4584
4699	4712
5321	5405
5495	5557
6086	6125
6225	6247
6358	6458
6780	6835
7474	7483
7830	8004
8130	8149
8391	8428
8813	8959
9002	9015
9068	9089
9346	9380
9460	9487
9614	9647
9757	9797
10056	10145
10211	10229
10245	10257
10366	10389
10560	10592
10823	10854
10879	10929
11215	11253
11607	11661
11715	11727
12053	12110
12203	12255
12886	12907
13071	13093
13583	13629
13680	13699
13755	13763
