# Supplementary material for: Speaking and Listening with the Eyes: Gaze Signaling during Dyadic Interactions
Source: PLoS One. 2015 Aug 26;10(8):e0136905. doi: 10.1371/journal.pone.0136905 (PMC4550266; doi:10.1371/journal.pone.0136905)
Supplement: S1 Dataset — (ZIP) [file pone.0136905.s001.zip › talking/18_headsup_game_talking.xls]

## Sheet: data
start	stop
46960	47720
60640	61120
66760	67320
71520	74240
79800	80280
82760	83280
84560	87800
102280	103920
109160	109840
110760	111200
114200	115200
119280	119760
122800	123640
124840	125400
133640	134280
135280	136000
141080	141520
147280	148120
152200	152800
154880	155360
174320	174880
188080	188680
190440	191000
197040	197760
201440	201880
210320	212080
219880	220840
231400	231920
237000	237680
250280	251520
252920	254800
280080	283800
286720	287840
289080	289520
293040	294280
300200	301880
305400	306240
308200	308640
312040	319160
321880	322320
327880	332920
335280	336640
338480	341160
344800	345960
346960	347320
349320	357000
360280	361480
362880	363280
364120	365120
370160	371640
375600	377440
383680	385880
392680	394240
397000	404280
406480	408160
412720	415600
418800	420720
421840	422640
423000	423200
427200	429720
431240	431680
434600	437240
438320	438800
440760	443960
444960	445680
448120	448520
449680	452320
453280	453600
457760	458120
460600	461840
465120	476480

## Sheet: frames
1174	1193
1516	1528
1669	1683
1788	1856
1995	2007
2069	2082
2114	2195
2557	2598
2729	2746
2769	2780
2855	2880
2982	2994
3070	3091
3121	3135
3341	3357
3382	3400
3527	3538
3682	3703
3805	3820
3872	3884
4358	4372
4702	4717
4761	4775
4926	4944
5036	5047
5258	5302
5497	5521
5785	5798
5925	5942
6257	6288
6323	6370
7002	7095
7168	7196
7227	7238
7326	7357
7505	7547
7635	7656
7705	7716
7801	7979
8047	8058
8197	8323
8382	8416
8462	8529
8620	8649
8674	8683
8733	8925
9007	9037
9072	9082
9103	9128
9254	9291
9390	9436
9592	9647
9817	9856
9925	10107
10162	10204
10318	10390
10470	10518
10546	10566
10575	10580
10680	10743
10781	10792
10865	10931
10958	10970
11019	11099
11124	11142
11203	11213
11242	11308
11332	11340
11444	11453
11515	11546
11628	11912
