# Supplementary material for: Speaking and Listening with the Eyes: Gaze Signaling during Dyadic Interactions
Source: PLoS One. 2015 Aug 26;10(8):e0136905. doi: 10.1371/journal.pone.0136905 (PMC4550266; doi:10.1371/journal.pone.0136905)
Supplement: S1 Dataset — (ZIP) [file pone.0136905.s001.zip › talking/19_20q_game_talking.xls]

## Sheet: data
start	stop
38280	39640
58120	58360
65520	65800
70240	70680
73840	74360
82600	83600
87760	88360
90360	91200
92520	93400
96000	96400
99320	100320
103600	104320
117240	118200
122080	122920
126720	127400
138400	140440
147400	148800
153200	153960
157080	157840
172800	173520
186600	188240

## Sheet: frames
957	991
1453	1459
1638	1645
1756	1767
1846	1859
2065	2090
2194	2209
2259	2280
2313	2335
2400	2410
2483	2508
2590	2608
2931	2955
3052	3073
3168	3185
3460	3511
3685	3720
3830	3849
3927	3946
4320	4338
4665	4706
