# Supplementary material for: Speaking and Listening with the Eyes: Gaze Signaling during Dyadic Interactions
Source: PLoS One. 2015 Aug 26;10(8):e0136905. doi: 10.1371/journal.pone.0136905 (PMC4550266; doi:10.1371/journal.pone.0136905)
Supplement: S1 Dataset — (ZIP) [file pone.0136905.s001.zip › talking/19_headsup_game_talking.xls]

## Sheet: data
start	stop
49080	49560
56640	57080
61800	64240
72000	74800
79960	81120
93440	94400
99200	99600
107440	109200
112320	113440
117760	118200
128400	128680
140680	141720
162960	163880
165240	165880
172920	173680
184400	185400
193160	193760
205960	206520
218600	222040
224480	225080
234200	239600
242120	243840
247920	253520
257640	264240
265480	265720
270280	271080
273000	274360
275400	276360
277720	280720
292240	296000
298040	299200
300400	300600
304080	307360
308480	311640
312720	314520
318440	323560
327240	329720
332040	333880
334680	337360
338240	338680
340160	347160
350960	354720
357120	359920
360360	360520
364720	370160
371080	371280
377240	382520
383320	383480
388200	389800
392040	392320
395760	398680
402640	404120
405240	406240
407360	408920
409880	411960

## Sheet: frames
1227	1239
1416	1427
1545	1606
1800	1870
1999	2028
2336	2360
2480	2490
2686	2730
2808	2836
2944	2955
3210	3217
3517	3543
4074	4097
4131	4147
4323	4342
4610	4635
4829	4844
5149	5163
5465	5551
5612	5627
5855	5990
6053	6096
6198	6338
6441	6606
6637	6643
6757	6777
6825	6859
6885	6909
6943	7018
7306	7400
7451	7480
7510	7515
7602	7684
7712	7791
7818	7863
7961	8089
8181	8243
8301	8347
8367	8434
8456	8467
8504	8679
8774	8868
8928	8998
9009	9013
9118	9254
9277	9282
9431	9563
9583	9587
9705	9745
9801	9808
9894	9967
10066	10103
10131	10156
10184	10223
10247	10299
