# Supplementary material for: Speaking and Listening with the Eyes: Gaze Signaling during Dyadic Interactions
Source: PLoS One. 2015 Aug 26;10(8):e0136905. doi: 10.1371/journal.pone.0136905 (PMC4550266; doi:10.1371/journal.pone.0136905)
Supplement: S1 Dataset — (ZIP) [file pone.0136905.s001.zip › talking/20_20q_game_talking.xls]

## Sheet: data
start	stop
36000	38360
42080	45000
54360	58000
63640	64720
69040	69840
72880	73480
84400	84760
89080	89640
91600	92080
94720	95680
101920	102760
118720	119080
124200	124720
127840	128280
140840	141680
148800	149200
154280	154880
161360	162800
173480	173960
179560	182760
183960	186280

## Sheet: frames
900	959
1052	1125
1359	1450
1591	1618
1726	1746
1822	1837
2110	2119
2227	2241
2290	2302
2368	2392
2548	2569
2968	2977
3105	3118
3196	3207
3521	3542
3720	3730
3857	3872
4034	4070
4337	4349
4489	4569
4599	4657
