# Supplementary material for: Speaking and Listening with the Eyes: Gaze Signaling during Dyadic Interactions
Source: PLoS One. 2015 Aug 26;10(8):e0136905. doi: 10.1371/journal.pone.0136905 (PMC4550266; doi:10.1371/journal.pone.0136905)
Supplement: S1 Dataset — (ZIP) [file pone.0136905.s001.zip › talking/20_headsup_game_talking.xls]

## Sheet: data
start	stop
45880	48200
50280	50440
54240	55000
57120	57400
68080	70160
78080	79960
81520	81840
87880	92440
100080	100840
102120	106760
110480	112440
116520	117480
118680	119000
123080	127440
128800	129200
138800	139560
142320	150080
151520	152360
156440	160440
165840	166000
169880	171280
174280	175280
182560	183600
185400	185720
191040	192800
194040	194320
200080	205880
206600	206760
214160	217000
222240	222640
223320	224240
240600	241360
242920	243680
256360	256880
264920	265480
272280	272920
274360	275000
286920	290120
296640	297280
299680	300400
307360	308040
313720	314360
322480	323120
337360	337840
347000	347880
356000	356760
359640	360360
370560	371240
382720	383440
390600	392080
404120	404920
406240	407200
408440	409640

## Sheet: frames
1147	1205
1257	1261
1356	1375
1428	1435
1702	1754
1952	1999
2038	2046
2197	2311
2502	2521
2553	2669
2762	2811
2913	2937
2967	2975
3077	3186
3220	3230
3470	3489
3558	3752
3788	3809
3911	4011
4146	4150
4247	4282
4357	4382
4564	4590
4635	4643
4776	4820
4851	4858
5002	5147
5165	5169
5354	5425
5556	5566
5583	5606
6015	6034
6073	6092
6409	6422
6623	6637
6807	6823
6859	6875
7173	7253
7416	7432
7492	7510
7684	7701
7843	7859
8062	8078
8434	8446
8675	8697
8900	8919
8991	9009
9264	9281
9568	9586
9765	9802
10103	10123
10156	10180
10211	10241
