# Supplementary material for: Speaking and Listening with the Eyes: Gaze Signaling during Dyadic Interactions
Source: PLoS One. 2015 Aug 26;10(8):e0136905. doi: 10.1371/journal.pone.0136905 (PMC4550266; doi:10.1371/journal.pone.0136905)
Supplement: S1 Dataset — (ZIP) [file pone.0136905.s001.zip › talking/21_20q_game_talking.xls]

## Sheet: data
start	stop
40680	41000
48200	50920
57840	58200
63040	63400
79800	80160
82320	84280
94320	94680
104800	105680
116320	116960
117880	121680
123920	129680
129840	130200
133920	134320
152920	155840
164760	171240
174360	175680
194480	200440
203640	204680
205200	206360
217800	227640
230440	231560
241680	246000
249360	250040
253760	255000
260040	262240
277240	278120
281800	282920
286040	286880
289160	290240
296120	297200
304160	305320
309360	324960
329240	331640
332760	333920

## Sheet: frames
1017	1025
1205	1273
1446	1455
1576	1585
1995	2004
2058	2107
2358	2367
2620	2642
2908	2924
2947	3042
3098	3242
3246	3255
3348	3358
3823	3896
4119	4281
4359	4392
4862	5011
5091	5117
5130	5159
5445	5691
5761	5789
6042	6150
6234	6251
6344	6375
6501	6556
6931	6953
7045	7073
7151	7172
7229	7256
7403	7430
7604	7633
7734	8124
8231	8291
8319	8348
