# Supplementary material for: Speaking and Listening with the Eyes: Gaze Signaling during Dyadic Interactions
Source: PLoS One. 2015 Aug 26;10(8):e0136905. doi: 10.1371/journal.pone.0136905 (PMC4550266; doi:10.1371/journal.pone.0136905)
Supplement: S1 Dataset — (ZIP) [file pone.0136905.s001.zip › talking/21_headsup_game_talking.xls]

## Sheet: data
start	stop
55000	57040
57280	59120
74080	74400
79160	82120
84760	91760
95200	105000
107800	110280
113480	119360
124120	125880
127560	129680
132720	135360
137480	137840
140560	146440
153280	158640
161920	163400
164680	168680
170200	187160
190680	194600
195880	196120
198760	200960
205600	210440
212160	213320
217680	218440
222800	224400
226400	227520
228480	232280
238120	243480
246160	248200
249080	249440
251760	256080
256520	257800
260600	261440
276520	277360
283560	284400
289040	289840
300080	300800
301360	303040
307120	307800
310320	311520
315080	315720
319120	320040
321680	322200
328160	329160
344200	344600
350040	350840
356800	357360
376080	376880
386120	388600
391320	392400
399040	400000
409960	412040
421000	425560
444280	445560
450960	451880

## Sheet: frames
1375	1426
1432	1478
1852	1860
1979	2053
2119	2294
2380	2625
2695	2757
2837	2984
3103	3147
3189	3242
3318	3384
3437	3446
3514	3661
3832	3966
4048	4085
4117	4217
4255	4679
4767	4865
4897	4903
4969	5024
5140	5261
5304	5333
5442	5461
5570	5610
5660	5688
5712	5807
5953	6087
6154	6205
6227	6236
6294	6402
6413	6445
6515	6536
6913	6934
7089	7110
7226	7246
7502	7520
7534	7576
7678	7695
7758	7788
7877	7893
7978	8001
8042	8055
8204	8229
8605	8615
8751	8771
8920	8934
9402	9422
9653	9715
9783	9810
9976	10000
10249	10301
10525	10639
11107	11139
11274	11297
