# Supplementary material for: Speaking and Listening with the Eyes: Gaze Signaling during Dyadic Interactions
Source: PLoS One. 2015 Aug 26;10(8):e0136905. doi: 10.1371/journal.pone.0136905 (PMC4550266; doi:10.1371/journal.pone.0136905)
Supplement: S1 Dataset — (ZIP) [file pone.0136905.s001.zip › talking/22_20q_game_talking.xls]

## Sheet: data
start	stop
22440	23400
38440	40840
43840	47040
51000	52640
56200	57600
59520	62280
67080	79440
80880	82240
85400	88640
88840	93760
98840	103640
106480	107400
111480	117880
119280	121800
129160	129440
132240	133200
135200	135640
137560	151120
157520	158280
170720	173880
177920	181800
182840	185680
189680	191560
200240	203120
204880	205400
209880	210680
214920	216640
228240	228600
233920	234160
247400	249680
255720	256040
262480	262960
279480	280800
287560	287760
290160	290560
297800	298200
305560	306160
324640	325600
329600	330920
337120	337960

## Sheet: frames
561	585
961	1021
1096	1176
1275	1316
1405	1440
1488	1557
1677	1986
2022	2056
2135	2216
2221	2344
2471	2591
2662	2685
2787	2947
2982	3045
3229	3236
3306	3330
3380	3391
3439	3778
3938	3957
4268	4347
4448	4545
4571	4642
4742	4789
5006	5078
5122	5135
5247	5267
5373	5416
5706	5715
5848	5854
6185	6242
6393	6401
6562	6574
6987	7020
7189	7194
7254	7264
7445	7455
7639	7654
8116	8140
8240	8273
8428	8449
