# Supplementary material for: Speaking and Listening with the Eyes: Gaze Signaling during Dyadic Interactions
Source: PLoS One. 2015 Aug 26;10(8):e0136905. doi: 10.1371/journal.pone.0136905 (PMC4550266; doi:10.1371/journal.pone.0136905)
Supplement: S1 Dataset — (ZIP) [file pone.0136905.s001.zip › talking/22_headsup_game_talking.xls]

## Sheet: data
start	stop
5240	6960
59120	61360
71400	73960
74840	75120
82360	83000
90880	91560
97560	98240
105440	105920
114120	114680
116680	117040
118360	118720
126200	126880
128560	128960
136960	137440
142480	142960
144360	146160
159960	160680
163800	164320
173880	175480
177200	178160
178440	181360
187440	188080
195360	195840
201200	201840
207360	208840
211000	211680
213760	215320
219000	219680
224880	225360
226600	227080
229360	230000
233160	235800
241600	243000
248480	249080
255720	256440
261760	262360
265240	267320
271560	275360
276360	277240
277480	277800
279800	282640
284520	284920
286840	288520
292680	318840
320560	321400
322440	323120
325120	327480
328960	329520
333080	341840
345240	349920
351360	352120
353680	355600
359240	364000
365480	374720
376760	377240
379520	385200
387680	391160
393440	396840
400080	406400
407640	409640
411960	418400
425440	434800
445120	449880
451640	452800

## Sheet: frames
131	174
1478	1534
1785	1849
1871	1878
2059	2075
2272	2289
2439	2456
2636	2648
2853	2867
2917	2926
2959	2968
3155	3172
3214	3224
3424	3436
3562	3574
3609	3654
3999	4017
4095	4108
4347	4387
4430	4454
4461	4534
4686	4702
4884	4896
5030	5046
5184	5221
5275	5292
5344	5383
5475	5492
5622	5634
5665	5677
5734	5750
5829	5895
6040	6075
6212	6227
6393	6411
6544	6559
6631	6683
6789	6884
6909	6931
6937	6945
6995	7066
7113	7123
7171	7213
7317	7971
8014	8035
8061	8078
8128	8187
8224	8238
8327	8546
8631	8748
8784	8803
8842	8890
8981	9100
9137	9368
9419	9431
9488	9630
9692	9779
9836	9921
10002	10160
10191	10241
10299	10460
10636	10870
11128	11247
11291	11320
