# Supplementary material for: Speaking and Listening with the Eyes: Gaze Signaling during Dyadic Interactions
Source: PLoS One. 2015 Aug 26;10(8):e0136905. doi: 10.1371/journal.pone.0136905 (PMC4550266; doi:10.1371/journal.pone.0136905)
Supplement: S1 Dataset — (ZIP) [file pone.0136905.s001.zip › talking/23_20q_game_talking.xls]

## Sheet: data
start	stop
19600	20080
23520	23760
26920	28360
33160	35760
36240	36720
38440	39400
42200	43040
44600	45360
49080	49880
51760	52680
56600	57640
62760	64040
66720	69000
71480	72240
74280	75160
81120	82160
85360	86040
96440	97600
99240	100040
105040	106680
111040	111840
113040	113800
116000	117040
117680	118680
119400	120240
137040	142080
145680	146440
149600	150320
157600	157880
160040	160560
163160	163520
166880	167320
170160	170720
178720	179800
183080	183680
192280	192960
197080	197880
199320	199880
201520	202200
204760	205040
209880	211000
218800	219200
228080	228440
235720	236200
239400	239840
241400	241760
251160	251680
253760	254800
267040	267600
271000	271880

## Sheet: frames
490	502
588	594
673	709
829	894
906	918
961	985
1055	1076
1115	1134
1227	1247
1294	1317
1415	1441
1569	1601
1668	1725
1787	1806
1857	1879
2028	2054
2134	2151
2411	2440
2481	2501
2626	2667
2776	2796
2826	2845
2900	2926
2942	2967
2985	3006
3426	3552
3642	3661
3740	3758
3940	3947
4001	4014
4079	4088
4172	4183
4254	4268
4468	4495
4577	4592
4807	4824
4927	4947
4983	4997
5038	5055
5119	5126
5247	5275
5470	5480
5702	5711
5893	5905
5985	5996
6035	6044
6279	6292
6344	6370
6676	6690
6775	6797
