# Supplementary material for: Speaking and Listening with the Eyes: Gaze Signaling during Dyadic Interactions
Source: PLoS One. 2015 Aug 26;10(8):e0136905. doi: 10.1371/journal.pone.0136905 (PMC4550266; doi:10.1371/journal.pone.0136905)
Supplement: S1 Dataset — (ZIP) [file pone.0136905.s001.zip › talking/23_headsup_game_talking.xls]

## Sheet: data
start	stop
10040	10240
20320	20880
30040	30560
43760	44840
58360	58800
66320	67120
69120	69880
75320	75680
87440	88160
101920	102080
115240	116280
120240	120840
122040	122880
126840	127560
137240	152320
161800	162520
167120	170120
172800	174280
175240	175560
180320	181560
183560	183960
187560	193600
196040	196360
199160	199880
203800	206440
211640	212960
217440	220040
222880	223200
229040	233760
236560	236840
243760	245120
248600	250880
257080	259080
264640	265840
270680	271360
274840	276000
281640	286640
290400	291920
298240	299160

## Sheet: frames
251	256
508	522
751	764
1094	1121
1459	1470
1658	1678
1728	1747
1883	1892
2186	2204
2548	2552
2881	2907
3006	3021
3051	3072
3171	3189
3431	3808
4045	4063
4178	4253
4320	4357
4381	4389
4508	4539
4589	4599
4689	4840
4901	4909
4979	4997
5095	5161
5291	5324
5436	5501
5572	5580
5726	5844
5914	5921
6094	6128
6215	6272
6427	6477
6616	6646
6767	6784
6871	6900
7041	7166
7260	7298
7456	7479
