# Supplementary material for: Speaking and Listening with the Eyes: Gaze Signaling during Dyadic Interactions
Source: PLoS One. 2015 Aug 26;10(8):e0136905. doi: 10.1371/journal.pone.0136905 (PMC4550266; doi:10.1371/journal.pone.0136905)
Supplement: S1 Dataset — (ZIP) [file pone.0136905.s001.zip › talking/24_20q_game_talking.xls]

## Sheet: data
start	stop
18280	19320
21120	23400
26160	26400
28320	28760
37560	37840
40200	40520
44320	44560
45960	46360
50960	51200
53880	54080
59280	59560
64640	65040
69240	69720
73120	73520
75920	76320
83400	83800
86640	86960
97520	97760
101000	101240
112720	113160
115440	115920
117040	117400
121560	121720
131200	132800
147520	147800
148640	149280
151800	153040
159080	159840
162480	163000
166000	166480
169240	169840
172880	173960
181560	183160
191400	192040
195600	197040
198520	199160
200640	201360
203480	204600
206880	208680
215680	218640
221040	227800
230760	235160
237720	239360
240680	241440
244320	245280
246680	251000
252880	253320
264640	266360
269000	270480
272040	272760

## Sheet: frames
457	483
528	585
654	660
708	719
939	946
1005	1013
1108	1114
1149	1159
1274	1280
1347	1352
1482	1489
1616	1626
1731	1743
1828	1838
1898	1908
2085	2095
2166	2174
2438	2444
2525	2531
2818	2829
2886	2898
2926	2935
3039	3043
3280	3320
3688	3695
3716	3732
3795	3826
3977	3996
4062	4075
4150	4162
4231	4246
4322	4349
4539	4579
4785	4801
4890	4926
4963	4979
5016	5034
5087	5115
5172	5217
5392	5466
5526	5695
5769	5879
5943	5984
6017	6036
6108	6132
6167	6275
6322	6333
6616	6659
6725	6762
6801	6819
