# Supplementary material for: Speaking and Listening with the Eyes: Gaze Signaling during Dyadic Interactions
Source: PLoS One. 2015 Aug 26;10(8):e0136905. doi: 10.1371/journal.pone.0136905 (PMC4550266; doi:10.1371/journal.pone.0136905)
Supplement: S1 Dataset — (ZIP) [file pone.0136905.s001.zip › talking/24_headsup_game_talking.xls]

## Sheet: data
start	stop
5440	5920
8840	9840
11160	13880
15960	16240
17760	29720
37160	39480
40600	44800
49560	58320
63520	65960
67960	68920
69960	70360
73640	74960
80640	86840
92240	101480
103960	104480
109080	114880
118000	120640
121400	122200
125480	126640
127600	130280
131280	131560
139560	140080
154320	154960
163040	163400
171120	175160
183160	183560
191360	192680
195600	196160
200280	200760
206840	207480
213400	213840
219520	219920
224040	224440
235080	235560
236760	237160
245520	246280
251520	251840
259760	260400
266320	266680
271920	272440
276520	276880
286720	287160
292480	292880
299760	300320

## Sheet: frames
136	148
221	246
279	347
399	406
444	743
929	987
1015	1120
1239	1458
1588	1649
1699	1723
1749	1759
1841	1874
2016	2171
2306	2537
2599	2612
2727	2872
2950	3016
3035	3055
3137	3166
3190	3257
3282	3289
3489	3502
3858	3874
4076	4085
4278	4379
4579	4589
4784	4817
4890	4904
5007	5019
5171	5187
5335	5346
5488	5498
5601	5611
5877	5889
5919	5929
6138	6157
6288	6296
6494	6510
6658	6667
6798	6811
6913	6922
7168	7179
7312	7322
7494	7508
