# Supplementary material for: Speaking and Listening with the Eyes: Gaze Signaling during Dyadic Interactions
Source: PLoS One. 2015 Aug 26;10(8):e0136905. doi: 10.1371/journal.pone.0136905 (PMC4550266; doi:10.1371/journal.pone.0136905)
Supplement: S1 Dataset — (ZIP) [file pone.0136905.s001.zip › talking/25_20q_game_talking.xls]

## Sheet: data
start	stop
11960	13520
28720	30840
35560	38360
44400	45080
46160	47360
49760	52080
74960	75320
80560	83760
89360	89600
101680	102640
107640	108880
109440	111520
114120	120480
127080	131600
145160	146520
153360	155320
159960	160400
180880	181480
187880	188600
190800	194120
198520	199880
201760	208600
209320	209680
220040	221920
223360	224320
226160	236360
244880	245320
256040	258840
262680	263520
265840	271160
278240	280280
280680	281960
282760	284040
290080	297200
303680	304320
305280	306400
320800	324680
341960	343520
346960	347520
355520	356280
359360	359960
369720	372760
375440	377560
390880	391680
393040	394520
415880	417080
423320	423720
427000	428840
430320	431000
433720	439160
459560	462040
463120	466160
466600	467200
469120	471960
477000	477960
482160	484840
488920	490600
491400	495000
502320	503200
505320	506080
509520	510880
514320	515000
515560	523120
526400	528320
533120	534880
546240	548480
550560	553680
555480	557480
566760	572760
575480	576120
578240	580680
594160	595400
608040	613480
617200	619000
620640	624640
629600	630120
638120	638880
656120	657320
659560	661640
663120	667360
667680	668640
671120	671680
673080	675400
676080	677320
693400	694840
695600	695960
698040	698960
700080	700480
702400	703560
710120	711360
716200	719040
721120	722560
745000	745800
746960	749080
753560	754640
757280	760480
766560	767040
768520	769360
773800	777560
778800	781320
781760	782800
785920	789240
791200	796280
798600	801880
802760	803320
810200	814200
818120	819480
823320	826600
833920	837880
843240	844200
848720	849800
855680	859520
861400	867640
872080	874480
876720	877440
881880	886720
887240	887800
889360	890440
893160	894200
898400	899640
904360	906880
908520	909040
911320	913360
916840	919640
920640	921680
924840	925720
929800	931120
938280	939600
942800	943760
952320	953760
960360	963080
966800	967640
974560	977240
995280	996480
998840	1003800
1011640	1013280
1021520	1023440
1029000	1033640
1034440	1039000
1041360	1041800
1048360	1062520
1066840	1067400
1070120	1071200
1073440	1075720
1077080	1077640
1080000	1084640

## Sheet: frames
299	338
718	771
889	959
1110	1127
1154	1184
1244	1302
1874	1883
2014	2094
2234	2240
2542	2566
2691	2722
2736	2788
2853	3012
3177	3290
3629	3663
3834	3883
3999	4010
4522	4537
4697	4715
4770	4853
4963	4997
5044	5215
5233	5242
5501	5548
5584	5608
5654	5909
6122	6133
6401	6471
6567	6588
6646	6779
6956	7007
7017	7049
7069	7101
7252	7430
7592	7608
7632	7660
8020	8117
8549	8588
8674	8688
8888	8907
8984	8999
9243	9319
9386	9439
9772	9792
9826	9863
10397	10427
10583	10593
10675	10721
10758	10775
10843	10979
11489	11551
11578	11654
11665	11680
11728	11799
11925	11949
12054	12121
12223	12265
12285	12375
12558	12580
12633	12652
12738	12772
12858	12875
12889	13078
13160	13208
13328	13372
13656	13712
13764	13842
13887	13937
14169	14319
14387	14403
14456	14517
14854	14885
15201	15337
15430	15475
15516	15616
15740	15753
15953	15972
16403	16433
16489	16541
16578	16684
16692	16716
16778	16792
16827	16885
16902	16933
17335	17371
17390	17399
17451	17474
17502	17512
17560	17589
17753	17784
17905	17976
18028	18064
18625	18645
18674	18727
18839	18866
18932	19012
19164	19176
19213	19234
19345	19439
19470	19533
19544	19570
19648	19731
19780	19907
19965	20047
20069	20083
20255	20355
20453	20487
20583	20665
20848	20947
21081	21105
21218	21245
21392	21488
21535	21691
21802	21862
21918	21936
22047	22168
22181	22195
22234	22261
22329	22355
22460	22491
22609	22672
22713	22726
22783	22834
22921	22991
23016	23042
23121	23143
23245	23278
23457	23490
23570	23594
23808	23844
24009	24077
24170	24191
24364	24431
24882	24912
24971	25095
25291	25332
25538	25586
25725	25841
25861	25975
26034	26045
26209	26563
26671	26685
26753	26780
26836	26893
26927	26941
27000	27116
