# Supplementary material for: Speaking and Listening with the Eyes: Gaze Signaling during Dyadic Interactions
Source: PLoS One. 2015 Aug 26;10(8):e0136905. doi: 10.1371/journal.pone.0136905 (PMC4550266; doi:10.1371/journal.pone.0136905)
Supplement: S1 Dataset — (ZIP) [file pone.0136905.s001.zip › talking/25_headsup_game_talking.xls]

## Sheet: data
start	stop
10480	11040
33360	33920
38480	39200
39560	40960
41280	42840
43960	44720
47280	49000
53680	55520
59880	61360
64120	64600
66160	66640
70400	73880
75800	76200
84960	85520
87960	88560
90840	92200
94120	96480
98040	100360
101040	101560
104520	106480
107600	109440
109880	111480
112360	113120
118320	119360
120040	120520
127000	129920
136600	138040
140800	141240
154520	156840
165960	166560
175120	175560
183640	184280
185400	185920
186480	186960
188800	189680
190640	191320
192600	193120
198040	198560
202280	202800
204600	205200
205640	206120
207240	207800
217440	218040
224600	225000
226520	226920
233600	234080
234960	235680
241200	241840
243600	244240
250960	251560
252480	253200
259120	260720
261640	262280
263320	264000
270240	271000
277840	278400
284360	285120
286480	287040
288520	289680
289840	290280
296680	297200
303840	304640
309920	310520
311360	311960
319800	320240
327960	329520
329920	331480
332760	333160
341640	348920
350480	350920
352240	356160
357760	358120
359240	360120
360960	361840
363040	365120
366680	368560
371680	373640
376240	376600
379320	382320
384160	385120
386120	386480
386720	387040
388520	388960
389880	390320
393000	399160
403280	403920
404480	404800
406920	410840
411040	411320
415360	418120
418880	420040
420520	421120
427680	432320
434800	435280
437720	440520
442840	446760
450240	451320
451920	452640
453720	454000
454520	456720
457760	458120
459080	459960
460720	461040
462840	463960
467080	469320
469720	470480
474080	475640
480400	485800
486720	487120
490360	491080
494440	497360
498720	499280
500640	501840
505080	506560
508240	508640
509360	510120
510920	513120
517840	519960

## Sheet: frames
262	276
834	848
962	980
989	1024
1032	1071
1099	1118
1182	1225
1342	1388
1497	1534
1603	1615
1654	1666
1760	1847
1895	1905
2124	2138
2199	2214
2271	2305
2353	2412
2451	2509
2526	2539
2613	2662
2690	2736
2747	2787
2809	2828
2958	2984
3001	3013
3175	3248
3415	3451
3520	3531
3863	3921
4149	4164
4378	4389
4591	4607
4635	4648
4662	4674
4720	4742
4766	4783
4815	4828
4951	4964
5057	5070
5115	5130
5141	5153
5181	5195
5436	5451
5615	5625
5663	5673
5840	5852
5874	5892
6030	6046
6090	6106
6274	6289
6312	6330
6478	6518
6541	6557
6583	6600
6756	6775
6946	6960
7109	7128
7162	7176
7213	7242
7246	7257
7417	7430
7596	7616
7748	7763
7784	7799
7995	8006
8199	8238
8248	8287
8319	8329
8541	8723
8762	8773
8806	8904
8944	8953
8981	9003
9024	9046
9076	9128
9167	9214
9292	9341
9406	9415
9483	9558
9604	9628
9653	9662
9668	9676
9713	9724
9747	9758
9825	9979
10082	10098
10112	10120
10173	10271
10276	10283
10384	10453
10472	10501
10513	10528
10692	10808
10870	10882
10943	11013
11071	11169
11256	11283
11298	11316
11343	11350
11363	11418
11444	11453
11477	11499
11518	11526
11571	11599
11677	11733
11743	11762
11852	11891
12010	12145
12168	12178
12259	12277
12361	12434
12468	12482
12516	12546
12627	12664
12706	12716
12734	12753
12773	12828
12946	12999
