# Supplementary material for: Speaking and Listening with the Eyes: Gaze Signaling during Dyadic Interactions
Source: PLoS One. 2015 Aug 26;10(8):e0136905. doi: 10.1371/journal.pone.0136905 (PMC4550266; doi:10.1371/journal.pone.0136905)
Supplement: S1 Dataset — (ZIP) [file pone.0136905.s001.zip › talking/26_20q_game_talking.xls]

## Sheet: data
start	stop
8120	10520
11160	12240
13640	15560
16760	18560
23520	23880
31000	31320
40920	41600
43120	44280
45560	46000
48280	49800
66040	72040
77880	80120
83280	86040
87760	89240
91920	96760
102920	105320
106320	108400
109560	110360
111280	112720
114120	117560
121040	124680
134320	135600
138400	139400
144680	145400
146000	149640
151240	153280
157160	159600
164240	177840
186240	187600
196400	198080
200480	201600
215560	219120
221880	223080
224560	226480
228000	228320
230120	232040
232320	233360
242280	244560
250360	254280
259480	261880
263280	264880
271440	274760
276200	277920
286360	288360
302480	303440
311280	321320
325720	342280
345360	346920
350640	351720
354120	358760
363600	364600
366360	368320
377760	382960
388240	390560
397520	398800
410560	414440
417520	424200
424840	426960
429640	430200
430880	433360
434280	435440
437080	438120
439360	440000
449480	453000
462480	463560
465400	466080
471680	477040
484520	486560
487080	491160
498960	499880
503080	504120
507760	509640
510960	513440
515040	517120
522640	523880
528200	529080
530160	533640
538680	544320
548320	550440
554800	555760
558040	561240
573440	574400
579640	587160
587920	590000
590280	591720
592080	593000
596320	599560
609200	612400
622160	625280
626840	629080
630880	631520
633040	637960
642560	644800
647360	652200
657520	659520
661360	662880
664320	664920
669000	671080
671880	684720
690440	691720
694720	695560
699040	699680
700240	700680
701600	702880
704200	710200
714000	715240
718920	744560
750600	752400
755080	756560
757280	767000
767320	768200
770800	772600
777360	779240
781400	781960
782920	783960
784360	784880
785880	786360
789240	790320
801320	802200
803320	803560
814120	814520
827320	827680
840840	842360
844400	844800
850600	851080
859680	860200
868520	870880
876760	879600
884760	885200
886520	886920
891600	891960
895440	896000
897360	897960
899760	900160
906520	907360
909920	910440
913920	914280
919320	919800
922120	922800
925680	926160
931840	932640
938240	939520
940040	940640
944000	944440
946000	947120
956000	959920
962800	963200
968080	968440
978000	978560
982360	987600
996920	997960
1003800	1008280
1013960	1017040
1017680	1018600
1026000	1027960
1031240	1032360
1039520	1045440
1066120	1066560
1067440	1068320
1076240	1077160
1077880	1079880

## Sheet: frames
203	263
279	306
341	389
419	464
588	597
775	783
1023	1040
1078	1107
1139	1150
1207	1245
1651	1801
1947	2003
2082	2151
2194	2231
2298	2419
2573	2633
2658	2710
2739	2759
2782	2818
2853	2939
3026	3117
3358	3390
3460	3485
3617	3635
3650	3741
3781	3832
3929	3990
4106	4446
4656	4690
4910	4952
5012	5040
5389	5478
5547	5577
5614	5662
5700	5708
5753	5801
5808	5834
6057	6114
6259	6357
6487	6547
6582	6622
6786	6869
6905	6948
7159	7209
7562	7586
7782	8033
8143	8557
8634	8673
8766	8793
8853	8969
9090	9115
9159	9208
9444	9574
9706	9764
9938	9970
10264	10361
10438	10605
10621	10674
10741	10755
10772	10834
10857	10886
10927	10953
10984	11000
11237	11325
11562	11589
11635	11652
11792	11926
12113	12164
12177	12279
12474	12497
12577	12603
12694	12741
12774	12836
12876	12928
13066	13097
13205	13227
13254	13341
13467	13608
13708	13761
13870	13894
13951	14031
14336	14360
14491	14679
14698	14750
14757	14793
14802	14825
14908	14989
15230	15310
15554	15632
15671	15727
15772	15788
15826	15949
16064	16120
16184	16305
16438	16488
16534	16572
16608	16623
16725	16777
16797	17118
17261	17293
17368	17389
17476	17492
17506	17517
17540	17572
17605	17755
17850	17881
17973	18614
18765	18810
18877	18914
18932	19175
19183	19205
19270	19315
19434	19481
19535	19549
19573	19599
19609	19622
19647	19659
19731	19758
20033	20055
20083	20089
20353	20363
20683	20692
21021	21059
21110	21120
21265	21277
21492	21505
21713	21772
21919	21990
22119	22130
22163	22173
22290	22299
22386	22400
22434	22449
22494	22504
22663	22684
22748	22761
22848	22857
22983	22995
23053	23070
23142	23154
23296	23316
23456	23488
23501	23516
23600	23611
23650	23678
23900	23998
24070	24080
24202	24211
24450	24464
24559	24690
24923	24949
25095	25207
25349	25426
25442	25465
25650	25699
25781	25809
25988	26136
26653	26664
26686	26708
26906	26929
26947	26997
