# Supplementary material for: Speaking and Listening with the Eyes: Gaze Signaling during Dyadic Interactions
Source: PLoS One. 2015 Aug 26;10(8):e0136905. doi: 10.1371/journal.pone.0136905 (PMC4550266; doi:10.1371/journal.pone.0136905)
Supplement: S1 Dataset — (ZIP) [file pone.0136905.s001.zip › talking/26_headsup_game_talking.xls]

## Sheet: data
start	stop
31760	32680
36400	37800
40480	41280
42760	43480
51400	54120
62240	66400
68080	69680
73840	75680
77240	80640
82200	82960
84080	84520
93000	93520
98840	99680
100360	101160
102680	103560
104480	105160
106760	107920
111400	112160
115320	120080
123800	128000
128840	129280
130080	130440
132920	136640
138360	139880
141440	141800
144640	150800
151400	155600
156800	157080
161400	165200
166600	166920
170720	174480
176880	177720
181280	188720
189760	190040
192240	199720
200360	206680
208400	209640
211960	217480
218080	218320
221880	225400
230160	233600
235600	236120
239680	243240
244320	244640
247400	251120
251560	252320
253200	253440
256120	264840
267720	270200
274840	278240
281640	290240
290480	290680
294520	296600
299680	303600
304720	304960
307640	310240
313440	318960
321200	321720
322360	323320
324760	327720
329280	329720
331600	332720
335040	336240
337720	339520
343560	344200
344520	346280
346680	350720
355840	357280
362280	362760
365560	367000
374560	376600
381960	382600
385600	385880
386920	388040
390840	391760
393960	395560
398680	399240
402840	403480
404080	404520
410480	411000
412560	414800
416880	417240
422960	425480
433760	435000
440040	440840
446920	447440
451440	452120
453080	453880
454600	455760
457200	458560
460280	460720
464560	465760
470160	470880
476800	477640
478880	479320
486320	486800
491360	492080
492640	494120
498000	498480
500680	501280
502560	502840
507760	508200
510320	511080
511280	511720
513120	513840

## Sheet: frames
794	817
910	945
1012	1032
1069	1087
1285	1353
1556	1660
1702	1742
1846	1892
1931	2016
2055	2074
2102	2113
2325	2338
2471	2492
2509	2529
2567	2589
2612	2629
2669	2698
2785	2804
2883	3002
3095	3200
3221	3232
3252	3261
3323	3416
3459	3497
3536	3545
3616	3770
3785	3890
3920	3927
4035	4130
4165	4173
4268	4362
4422	4443
4532	4718
4744	4751
4806	4993
5009	5167
5210	5241
5299	5437
5452	5458
5547	5635
5754	5840
5890	5903
5992	6081
6108	6116
6185	6278
6289	6308
6330	6336
6403	6621
6693	6755
6871	6956
7041	7256
7262	7267
7363	7415
7492	7590
7618	7624
7691	7756
7836	7974
8030	8043
8059	8083
8119	8193
8232	8243
8290	8318
8376	8406
8443	8488
8589	8605
8613	8657
8667	8768
8896	8932
9057	9069
9139	9175
9364	9415
9549	9565
9640	9647
9673	9701
9771	9794
9849	9889
9967	9981
10071	10087
10102	10113
10262	10275
10314	10370
10422	10431
10574	10637
10844	10875
11001	11021
11173	11186
11286	11303
11327	11347
11365	11394
11430	11464
11507	11518
11614	11644
11754	11772
11920	11941
11972	11983
12158	12170
12284	12302
12316	12353
12450	12462
12517	12532
12564	12571
12694	12705
12758	12777
12782	12793
12828	12846
