# Supplementary material for: Speaking and Listening with the Eyes: Gaze Signaling during Dyadic Interactions
Source: PLoS One. 2015 Aug 26;10(8):e0136905. doi: 10.1371/journal.pone.0136905 (PMC4550266; doi:10.1371/journal.pone.0136905)
Supplement: S1 Dataset — (ZIP) [file pone.0136905.s001.zip › talking/27_20q_game_talking.xls]

## Sheet: data
start	stop
15400	16000
33120	34280
40520	41000
53520	54320
57120	62360
68000	68640
72280	72760
79040	79640
90960	91920
104800	105360
108520	109040
123480	124440
140600	141400
144080	147000
164360	166240
185320	185800
193320	193720
201680	202000
216440	217280
219760	222040
240200	241800
254240	257520
267640	269160
273800	274120
287200	287600
296880	297360
316800	317320
318320	318840
319720	320200
322720	325040
332000	332920
335760	336480
337960	341200
342200	343240
348040	348720
350760	352920
354200	354880
356440	362040
366040	371840
372560	374040
377440	378720
379720	380280
381760	383040
387400	388560
390600	391560
392840	393520
395800	398440
403280	404080

## Sheet: frames
385	400
828	857
1013	1025
1338	1358
1428	1559
1700	1716
1807	1819
1976	1991
2274	2298
2620	2634
2713	2726
3087	3111
3515	3535
3602	3675
4109	4156
4633	4645
4833	4843
5042	5050
5411	5432
5494	5551
6005	6045
6356	6438
6691	6729
6845	6853
7180	7190
7422	7434
7920	7933
7958	7971
7993	8005
8068	8126
8300	8323
8394	8412
8449	8530
8555	8581
8701	8718
8769	8823
8855	8872
8911	9051
9151	9296
9314	9351
9436	9468
9493	9507
9544	9576
9685	9714
9765	9789
9821	9838
9895	9961
10082	10102
