# Supplementary material for: Speaking and Listening with the Eyes: Gaze Signaling during Dyadic Interactions
Source: PLoS One. 2015 Aug 26;10(8):e0136905. doi: 10.1371/journal.pone.0136905 (PMC4550266; doi:10.1371/journal.pone.0136905)
Supplement: S1 Dataset — (ZIP) [file pone.0136905.s001.zip › talking/27_headsup_game_talking.xls]

## Sheet: data
start	stop
8280	9160
10200	16240
16800	20280
20920	26920
27360	27920
28440	29880
32920	33720
34400	35280
45240	45800
46960	47440
52480	52920
53560	54560
61160	61600
62320	63280
67760	68200
77440	79480
80120	80640
89120	89760
90680	91120
97920	98840
104240	104760
105400	106440
110840	111520
113880	116200
120880	121440
128840	129440
136160	136680
140720	141120
141800	142240
144400	145000
149240	149720
153720	154240
158320	158920
168200	168880
169520	170440
182080	182680
183280	183800
184320	184920
190560	191120
195240	196160
197640	198600
203800	205000
206200	208040
212120	212600
217400	217840
218160	218880
239080	240000
242800	243440
245400	247040
248400	249480
250640	251080
254640	257640
258600	259360
260760	265680
266800	271960
274600	275000
276720	279400
280960	284360
285600	286200
287000	288120
290080	291320
296920	298080
302040	302880
309800	310800
316880	318440
322640	324760
327320	327960
330360	334160
335080	336360
339200	342200
342320	344680
351400	352080
354920	357040
359520	364480
365080	365840
368880	371920
372960	373520
375360	377040
378680	384240
385760	387960
389200	389640
391000	399520
400720	403240
405160	406720
407840	411480
411880	412680
413080	413920
414040	414400
417680	422360
422840	423560
424960	425760

## Sheet: frames
207	229
255	406
420	507
523	673
684	698
711	747
823	843
860	882
1131	1145
1174	1186
1312	1323
1339	1364
1529	1540
1558	1582
1694	1705
1936	1987
2003	2016
2228	2244
2267	2278
2448	2471
2606	2619
2635	2661
2771	2788
2847	2905
3022	3036
3221	3236
3404	3417
3518	3528
3545	3556
3610	3625
3731	3743
3843	3856
3958	3973
4205	4222
4238	4261
4552	4567
4582	4595
4608	4623
4764	4778
4881	4904
4941	4965
5095	5125
5155	5201
5303	5315
5435	5446
5454	5472
5977	6000
6070	6086
6135	6176
6210	6237
6266	6277
6366	6441
6465	6484
6519	6642
6670	6799
6865	6875
6918	6985
7024	7109
7140	7155
7175	7203
7252	7283
7423	7452
7551	7572
7745	7770
7922	7961
8066	8119
8183	8199
8259	8354
8377	8409
8480	8555
8558	8617
8785	8802
8873	8926
8988	9112
9127	9146
9222	9298
9324	9338
9384	9426
9467	9606
9644	9699
9730	9741
9775	9988
10018	10081
10129	10168
10196	10287
10297	10317
10327	10348
10351	10360
10442	10559
10571	10589
10624	10644
