# Supplementary material for: Speaking and Listening with the Eyes: Gaze Signaling during Dyadic Interactions
Source: PLoS One. 2015 Aug 26;10(8):e0136905. doi: 10.1371/journal.pone.0136905 (PMC4550266; doi:10.1371/journal.pone.0136905)
Supplement: S1 Dataset — (ZIP) [file pone.0136905.s001.zip › talking/28_20q_game_talking.xls]

## Sheet: data
start	stop
12480	16640
25520	27440
38920	39800
48680	49840
62720	63440
65520	66960
71080	71840
77800	78760
82120	86600
103480	104400
107560	108280
122240	123400
137240	139600
142000	143240
145440	146160
148640	149840
162080	163200
166240	167760
177520	183160
186000	186360
191960	194080
200720	201520
204320	205240
205560	206360
212000	213040
231720	238800
242160	242680
255480	265520
272520	273480
274360	274840
285800	286480
295480	296600
310440	315920
317480	318240
319400	319960
320320	321080
323880	325720
331000	331680
333520	333800
336760	337040
341080	341280
345080	345920
349160	349520
352760	353080
355240	355560
363640	364800
371760	372080
379080	379320
383440	383840
388720	389040
391760	392040
393720	394760
398760	399200
404440	404920

## Sheet: frames
312	416
638	686
973	995
1217	1246
1568	1586
1638	1674
1777	1796
1945	1969
2053	2165
2587	2610
2689	2707
3056	3085
3431	3490
3550	3581
3636	3654
3716	3746
4052	4080
4156	4194
4438	4579
4650	4659
4799	4852
5018	5038
5108	5131
5139	5159
5300	5326
5793	5970
6054	6067
6387	6638
6813	6837
6859	6871
7145	7162
7387	7415
7761	7898
7937	7956
7985	7999
8008	8027
8097	8143
8275	8292
8338	8345
8419	8426
8527	8532
8627	8648
8729	8738
8819	8827
8881	8889
9091	9120
9294	9302
9477	9483
9586	9596
9718	9726
9794	9801
9843	9869
9969	9980
10111	10123
