# Supplementary material for: Speaking and Listening with the Eyes: Gaze Signaling during Dyadic Interactions
Source: PLoS One. 2015 Aug 26;10(8):e0136905. doi: 10.1371/journal.pone.0136905 (PMC4550266; doi:10.1371/journal.pone.0136905)
Supplement: S1 Dataset — (ZIP) [file pone.0136905.s001.zip › talking/28_headsup_game_talking.xls]

## Sheet: data
start	stop
9640	10520
16240	16720
20240	20800
25440	27520
29800	31000
39480	41440
43200	51960
53000	53440
59280	60640
64200	67600
68360	69000
72320	76320
80680	81120
84360	87800
92320	95640
101840	103560
108400	113280
116120	116640
119960	120840
126120	129160
129560	130080
133880	135240
139160	145320
147760	148600
152320	153600
156840	158840
160000	161760
165320	168640
170480	170880
176480	180520
186720	189920
200280	201480
205640	208000
209600	212120
215800	216960
219000	219560
235360	236920
250080	250840
257800	258480
259840	260560
261800	262680
267000	267960
274000	274520
284280	284920
289040	289560
295360	296120
301000	301480
308680	309240
315360	315920
325400	325880
330280	331120
337520	338240
340000	340440
348680	349200
364680	365440
372360	373080
377360	377960
380640	381600
384640	385520
387160	389280
399760	400360
402400	402960
407000	407720
413200	413800
422320	422880

## Sheet: frames
241	263
406	418
506	520
636	688
745	775
987	1036
1080	1299
1325	1336
1482	1516
1605	1690
1709	1725
1808	1908
2017	2028
2109	2195
2308	2391
2546	2589
2710	2832
2903	2916
2999	3021
3153	3229
3239	3252
3347	3381
3479	3633
3694	3715
3808	3840
3921	3971
4000	4044
4133	4216
4262	4272
4412	4513
4668	4748
5007	5037
5141	5200
5240	5303
5395	5424
5475	5489
5884	5923
6252	6271
6445	6462
6496	6514
6545	6567
6675	6699
6850	6863
7107	7123
7226	7239
7384	7403
7525	7537
7717	7731
7884	7898
8135	8147
8257	8278
8438	8456
8500	8511
8717	8730
9117	9136
9309	9327
9434	9449
9516	9540
9616	9638
9679	9732
9994	10009
10060	10074
10175	10193
10330	10345
10558	10572
