# Supplementary material for: Speaking and Listening with the Eyes: Gaze Signaling during Dyadic Interactions
Source: PLoS One. 2015 Aug 26;10(8):e0136905. doi: 10.1371/journal.pone.0136905 (PMC4550266; doi:10.1371/journal.pone.0136905)
Supplement: S1 Dataset — (ZIP) [file pone.0136905.s001.zip › talking/29_20q_game_talking.xls]

## Sheet: data
start	stop
1880	3760
5720	6160
7280	12360
13920	14280
18040	18880
26080	26760
28480	29160
30600	33080
48840	49680
51080	52160
55800	57160
58120	59520
61440	62120
63240	64120
64640	66480
78320	78720
84160	84520
89480	90040
98320	98720
100800	101120
105720	106200
114160	114800
128960	129320
131960	132560
145040	145360
152600	152960
176240	177560
187120	188200
216320	217080
231880	232360
236160	236960
239040	239960
250440	251280
260080	260760
280360	282280
292840	293880
299720	301160
301360	302960
303400	306960
308360	314160
320240	321200
325160	326680
331760	332560
341640	342400
347120	348200
348400	349240
350080	351560
354240	360960
363560	364640
364800	365960
367480	368440
375560	376000
379040	380680
390440	392000
398000	400360
406240	408160
409040	410680
411480	412160
421760	422240
426840	428600
431440	435240
438480	439120
443680	448680
455000	458600
458760	459240
459480	461240
462640	463240
465360	467360
472360	473920
474120	474640
475280	476800
478600	480440
482360	483920
484800	485240
486320	488480
491680	492680
493160	498560
502480	511160
513560	514200
514960	515960
516680	521720
523640	524720
528480	529240
531520	534160
537760	540080
542880	545920
546800	548360
550000	553560
555240	557240
563960	566480
567960	571760
574520	575080
578840	579560
587200	590240
592520	594560
595880	596720
597520	598840
603840	606280
613440	614840
615160	618760
622240	624160
628560	629760
635200	637320
638560	640080
641320	644240
651280	654680
655040	661840
662080	663000
664640	666840

## Sheet: frames
47	94
143	154
182	309
348	357
451	472
652	669
712	729
765	827
1221	1242
1277	1304
1395	1429
1453	1488
1536	1553
1581	1603
1616	1662
1958	1968
2104	2113
2237	2251
2458	2468
2520	2528
2643	2655
2854	2870
3224	3233
3299	3314
3626	3634
3815	3824
4406	4439
4678	4705
5408	5427
5797	5809
5904	5924
5976	5999
6261	6282
6502	6519
7009	7057
7321	7347
7493	7529
7534	7574
7585	7674
7709	7854
8006	8030
8129	8167
8294	8314
8541	8560
8678	8705
8710	8731
8752	8789
8856	9024
9089	9116
9120	9149
9187	9211
9389	9400
9476	9517
9761	9800
9950	10009
10156	10204
10226	10267
10287	10304
10544	10556
10671	10715
10786	10881
10962	10978
11092	11217
11375	11465
11469	11481
11487	11531
11566	11581
11634	11684
11809	11848
11853	11866
11882	11920
11965	12011
12059	12098
12120	12131
12158	12212
12292	12317
12329	12464
12562	12779
12839	12855
12874	12899
12917	13043
13091	13118
13212	13231
13288	13354
13444	13502
13572	13648
13670	13709
13750	13839
13881	13931
14099	14162
14199	14294
14363	14377
14471	14489
14680	14756
14813	14864
14897	14918
14938	14971
15096	15157
15336	15371
15379	15469
15556	15604
15714	15744
15880	15933
15964	16002
16033	16106
16282	16367
16376	16546
16552	16575
16616	16671
