# Supplementary material for: Speaking and Listening with the Eyes: Gaze Signaling during Dyadic Interactions
Source: PLoS One. 2015 Aug 26;10(8):e0136905. doi: 10.1371/journal.pone.0136905 (PMC4550266; doi:10.1371/journal.pone.0136905)
Supplement: S1 Dataset — (ZIP) [file pone.0136905.s001.zip › talking/29_headsup_game_talking.xls]

## Sheet: data
start	stop
7800	12320
16120	22840
23480	24200
25040	29320
30040	30400
32560	35720
36320	36640
38440	39560
41320	49000
50640	55680
56600	57360
61920	72560
73840	76320
77440	81800
83360	84920
86480	87760
90600	91200
93680	99720
102080	111520
112560	114520
117560	122680
128680	139600
140160	146800
148640	152240
153320	154640
156040	159440
159800	160080
163680	171400
174560	176800
178800	190560
192960	195640
200240	211520
216000	218800
224280	227080
232920	233680
242560	243000
246480	247160
251600	252080
257680	258440
263000	263440
269200	269920
278600	279000
283680	284400
293280	293760
300160	302080
305480	306120
326880	327480
332720	335920
338200	340920
342280	343720
348000	350120
356480	357040
364840	365320
371240	372160
373320	375000
375360	376680
383240	383880
389480	390000
395920	398000
398320	399880
400560	402360

## Sheet: frames
195	308
403	571
587	605
626	733
751	760
814	893
908	916
961	989
1033	1225
1266	1392
1415	1434
1548	1814
1846	1908
1936	2045
2084	2123
2162	2194
2265	2280
2342	2493
2552	2788
2814	2863
2939	3067
3217	3490
3504	3670
3716	3806
3833	3866
3901	3986
3995	4002
4092	4285
4364	4420
4470	4764
4824	4891
5006	5288
5400	5470
5607	5677
5823	5842
6064	6075
6162	6179
6290	6302
6442	6461
6575	6586
6730	6748
6965	6975
7092	7110
7332	7344
7504	7552
7637	7653
8172	8187
8318	8398
8455	8523
8557	8593
8700	8753
8912	8926
9121	9133
9281	9304
9333	9375
9384	9417
9581	9597
9737	9750
9898	9950
9958	9997
10014	10059
