# Supplementary material for: Speaking and Listening with the Eyes: Gaze Signaling during Dyadic Interactions
Source: PLoS One. 2015 Aug 26;10(8):e0136905. doi: 10.1371/journal.pone.0136905 (PMC4550266; doi:10.1371/journal.pone.0136905)
Supplement: S1 Dataset — (ZIP) [file pone.0136905.s001.zip › talking/30_20q_game_talking.xls]

## Sheet: data
start	stop
4280	5360
11320	13720
14520	18240
21400	26200
27480	28480
33520	35120
37360	41760
57840	58760
60280	60880
61920	63640
67800	72120
73880	77040
79720	83920
85400	87000
90720	92600
95080	98160
99280	101080
103960	106120
110080	113640
120280	128640
133040	133600
135120	144920
149360	152000
163160	166080
167360	174800
177880	178480
183200	185600
188880	190560
191560	192800
202840	207000
210800	214880
215920	216800
220840	230880
231480	232920
233040	235480
240360	244440
249240	250120
251240	253880
257840	259720
265080	269400
277600	280440
283600	286480
290360	292840
293800	294200
296160	299240
301280	304480
305680	309600
311840	313480
314200	315640
315840	317120
317920	320760
321800	323160
323720	324320
325680	327080
329560	331360
332560	341120
342880	344320
344400	345840
349440	349760
351520	351840
352840	354560
361480	362560
366720	367680
368800	369200
371320	375240
382400	384040
384560	385240
392200	392600
409040	409520
409920	411400
412400	413640
420520	422200
428640	429200
435320	437120
447960	449160
457920	458280
461000	461360
473880	474120
474400	475240
480280	483360
483680	486600
487760	490320
496160	496640
500120	504800
507680	508000
509600	510400
512160	513240
516120	516400
518640	521120
524840	525200
527120	528000
532800	533520
546240	546520
552680	554480
565680	566520
572080	574600
576280	578720
579040	580040
580600	580840
582240	584200
584840	586280
596920	597800
606800	608040
632960	635000
637040	640440
643280	648280
649320	651080
652640	654440
661560	664520
665400	666240
666920	669120

## Sheet: frames
107	134
283	343
363	456
535	655
687	712
838	878
934	1044
1446	1469
1507	1522
1548	1591
1695	1803
1847	1926
1993	2098
2135	2175
2268	2315
2377	2454
2482	2527
2599	2653
2752	2841
3007	3216
3326	3340
3378	3623
3734	3800
4079	4152
4184	4370
4447	4462
4580	4640
4722	4764
4789	4820
5071	5175
5270	5372
5398	5420
5521	5772
5787	5823
5826	5887
6009	6111
6231	6253
6281	6347
6446	6493
6627	6735
6940	7011
7090	7162
7259	7321
7345	7355
7404	7481
7532	7612
7642	7740
7796	7837
7855	7891
7896	7928
7948	8019
8045	8079
8093	8108
8142	8177
8239	8284
8314	8528
8572	8608
8610	8646
8736	8744
8788	8796
8821	8864
9037	9064
9168	9192
9220	9230
9283	9381
9560	9601
9614	9631
9805	9815
10226	10238
10248	10285
10310	10341
10513	10555
10716	10730
10883	10928
11199	11229
11448	11457
11525	11534
11847	11853
11860	11881
12007	12084
12092	12165
12194	12258
12404	12416
12503	12620
12692	12700
12740	12760
12804	12831
12903	12910
12966	13028
13121	13130
13178	13200
13320	13338
13656	13663
13817	13862
14142	14163
14302	14365
14407	14468
14476	14501
14515	14521
14556	14605
14621	14657
14923	14945
15170	15201
15824	15875
15926	16011
16082	16207
16233	16277
16316	16361
16539	16613
16635	16656
16673	16728
