# Supplementary material for: Speaking and Listening with the Eyes: Gaze Signaling during Dyadic Interactions
Source: PLoS One. 2015 Aug 26;10(8):e0136905. doi: 10.1371/journal.pone.0136905 (PMC4550266; doi:10.1371/journal.pone.0136905)
Supplement: S1 Dataset — (ZIP) [file pone.0136905.s001.zip › talking/30_headsup_game_talking.xls]

## Sheet: data
start	stop
5560	7320
11640	12440
13440	16040
18400	19080
22720	23360
29560	29960
31040	31640
35840	36280
49000	49920
57880	58320
59480	60280
72840	73280
76960	77400
81280	81920
82240	83720
84840	85760
88080	88520
91720	91960
93800	94400
100720	103560
112040	112320
112840	114240
127480	128360
133040	133320
138840	140080
141480	142080
147320	148240
152480	153200
159120	159600
172080	175120
176760	177880
182640	183520
195200	199960
201880	202760
203120	205320
205520	208560
209280	210720
211800	215120
219960	223160
224760	226120
227200	232800
233840	238400
240440	242960
243960	245600
247040	247440
249000	251080
253360	257400
258280	258720
260600	262520
263440	263680
264720	266400
267000	269920
270080	270240
272440	278440
279080	279280
281560	283360
284280	284800
288400	293040
297280	316120
317360	319080
320160	321840
323400	331120
332600	338520
339360	340480
341200	341960
343720	348000
350000	352200
352600	356000
357040	357360
359440	364640
365600	365920
367080	371880
372000	372520
374880	375360
375920	378000
378560	383680
383800	384080
385560	389320
390000	390200
393080	394960
397200	398040
402080	404040
404920	405440

## Sheet: frames
139	183
291	311
336	401
460	477
568	584
739	749
776	791
896	907
1225	1248
1447	1458
1487	1507
1821	1832
1924	1935
2032	2048
2056	2093
2121	2144
2202	2213
2293	2299
2345	2360
2518	2589
2801	2808
2821	2856
3187	3209
3326	3333
3471	3502
3537	3552
3683	3706
3812	3830
3978	3990
4302	4378
4419	4447
4566	4588
4880	4999
5047	5069
5078	5133
5138	5214
5232	5268
5295	5378
5499	5579
5619	5653
5680	5820
5846	5960
6011	6074
6099	6140
6176	6186
6225	6277
6334	6435
6457	6468
6515	6563
6586	6592
6618	6660
6675	6748
6752	6756
6811	6961
6977	6982
7039	7084
7107	7120
7210	7326
7432	7903
7934	7977
8004	8046
8085	8278
8315	8463
8484	8512
8530	8549
8593	8700
8750	8805
8815	8900
8926	8934
8986	9116
9140	9148
9177	9297
9300	9313
9372	9384
9398	9450
9464	9592
9595	9602
9639	9733
9750	9755
9827	9874
9930	9951
10052	10101
10123	10136
