# Supplementary material for: Speaking and Listening with the Eyes: Gaze Signaling during Dyadic Interactions
Source: PLoS One. 2015 Aug 26;10(8):e0136905. doi: 10.1371/journal.pone.0136905 (PMC4550266; doi:10.1371/journal.pone.0136905)
Supplement: S1 Dataset — (ZIP) [file pone.0136905.s001.zip › talking/31_20q_game_talking.xls]

## Sheet: data
start	stop
50600	51280
51560	55640
57200	59160
65560	66840
67760	67960
72440	77000
83600	83800
86720	86880
93440	93760
97480	97640
107760	108200
115360	115480
121560	122600
126240	126400
136800	137280
143880	144440
146280	150520
152320	157640
160880	168840
174160	178520
200160	200680
207640	207920
218800	219040
227000	228320
246080	248720
256360	256720
272320	272520
276120	280040
309520	309760
314160	314480
329560	331520
334320	334600
335280	336840
337800	338040
348600	360760
364560	364800
378560	379520
381080	382080
383800	384920
394360	395520
399640	401240
416040	416520
423640	430800
444760	446040
450440	454640
457840	459320
469400	474560
478360	494200
497000	497440
502640	511600
515640	515920
519760	523640
533160	537600
541280	541880
546040	547440
554440	556040
557400	557840
566720	567680
572960	573320
574520	577000
578480	581120
583400	590400
593000	594560
595240	596800
602960	603640
604040	604400
610560	611520

## Sheet: frames
1265	1282
1289	1391
1430	1479
1639	1671
1694	1699
1811	1925
2090	2095
2168	2172
2336	2344
2437	2441
2694	2705
2884	2887
3039	3065
3156	3160
3420	3432
3597	3611
3657	3763
3808	3941
4022	4221
4354	4463
5004	5017
5191	5198
5470	5476
5675	5708
6152	6218
6409	6418
6808	6813
6903	7001
7738	7744
7854	7862
8239	8288
8358	8365
8382	8421
8445	8451
8715	9019
9114	9120
9464	9488
9527	9552
9595	9623
9859	9888
9991	10031
10401	10413
10591	10770
11119	11151
11261	11366
11446	11483
11735	11864
11959	12355
12425	12436
12566	12790
12891	12898
12994	13091
13329	13440
13532	13547
13651	13686
13861	13901
13935	13946
14168	14192
14324	14333
14363	14425
14462	14528
14585	14760
14825	14864
14881	14920
15074	15091
15101	15110
15264	15288
