# Supplementary material for: Speaking and Listening with the Eyes: Gaze Signaling during Dyadic Interactions
Source: PLoS One. 2015 Aug 26;10(8):e0136905. doi: 10.1371/journal.pone.0136905 (PMC4550266; doi:10.1371/journal.pone.0136905)
Supplement: S1 Dataset — (ZIP) [file pone.0136905.s001.zip › talking/31_headsup_game_talking.xls]

## Sheet: data
start	stop
1160	4360
9200	9840
11800	12160
25160	25400
29200	34360
37040	42200
44720	49560
50640	51880
55600	65280
65840	66160
69360	74400
76080	80600
81320	81600
84400	99120
99960	100160
102560	109520
109760	110000
113600	114240
117840	122000
124280	124720
127200	130280
134600	137920
140680	146320
150200	161640
163800	166000
169160	169760
173080	173720
174360	180760
181680	189200
191000	192720
193520	193880
195640	200360
201520	203240
204160	209520
213960	218960
220440	225880
229920	234360
241280	242000
245720	247280
250440	265080
271720	272200
284080	285600
290480	292880
302480	302720
324000	324360
331520	332720
343920	344560
353600	355000
372360	372880
376280	376840
389200	389880
391480	391960
399480	401800
401920	402120
413400	413720
425720	426640
435840	437160
441480	442040
445000	445440
474920	475320
480600	482520
486000	486760
500560	500920
502120	502880
503480	503840
515560	518240
518640	518920
522440	523200
523440	523720
525080	526080
539640	540520

## Sheet: frames
29	109
230	246
295	304
629	635
730	859
926	1055
1118	1239
1266	1297
1390	1632
1646	1654
1734	1860
1902	2015
2033	2040
2110	2478
2499	2504
2564	2738
2744	2750
2840	2856
2946	3050
3107	3118
3180	3257
3365	3448
3517	3658
3755	4041
4095	4150
4229	4244
4327	4343
4359	4519
4542	4730
4775	4818
4838	4847
4891	5009
5038	5081
5104	5238
5349	5474
5511	5647
5748	5859
6032	6050
6143	6182
6261	6627
6793	6805
7102	7140
7262	7322
7562	7568
8100	8109
8288	8318
8598	8614
8840	8875
9309	9322
9407	9421
9730	9747
9787	9799
9987	10045
10048	10053
10335	10343
10643	10666
10896	10929
11037	11051
11125	11136
11873	11883
12015	12063
12150	12169
12514	12523
12553	12572
12587	12596
12889	12956
12966	12973
13061	13080
13086	13093
13127	13152
13491	13513
