# Supplementary material for: Speaking and Listening with the Eyes: Gaze Signaling during Dyadic Interactions
Source: PLoS One. 2015 Aug 26;10(8):e0136905. doi: 10.1371/journal.pone.0136905 (PMC4550266; doi:10.1371/journal.pone.0136905)
Supplement: S1 Dataset — (ZIP) [file pone.0136905.s001.zip › talking/32_20q_game_talking.xls]

## Sheet: data
start	stop
42560	50920
55960	56200
67240	67800
68440	72040
80200	83360
84960	86520
90720	92480
95360	97120
103640	106880
112640	115120
116600	117200
119200	120040
123320	125360
126880	127800
128440	129560
130880	132080
134800	136160
138040	142600
150920	151360
158280	160240
165320	165920
167960	176480
177840	178480
184160	189720
197840	199880
205280	207360
208080	208320
217320	218280
225440	226640
239160	242080
245600	247160
248680	254960
256840	257120
258960	260400
262000	263240
270720	271920
277960	279160
279840	280600
290480	293400
294160	294400
300520	309720
310000	310240
312280	313760
323520	325120
328000	328920
334600	335160
337120	337720
340320	347600
350960	354960
355160	355520
356720	357880
359560	360120
360480	365080
367680	376240
380040	380320
382680	383240
385160	391920
396040	397040
407880	415640
430800	431040
442760	444160
456520	457600
472920	475440
495520	496560
513080	513920
515040	515520
523880	524240
540160	541800
548720	552640
555600	566120
569600	571160
577200	577440
581360	581960
586720	587880
590760	592600
597040	597440
598200	603080
603680	605160
605560	609440

## Sheet: frames
1064	1273
1399	1405
1681	1695
1711	1801
2005	2084
2124	2163
2268	2312
2384	2428
2591	2672
2816	2878
2915	2930
2980	3001
3083	3134
3172	3195
3211	3239
3272	3302
3370	3404
3451	3565
3773	3784
3957	4006
4133	4148
4199	4412
4446	4462
4604	4743
4946	4997
5132	5184
5202	5208
5433	5457
5636	5666
5979	6052
6140	6179
6217	6374
6421	6428
6474	6510
6550	6581
6768	6798
6949	6979
6996	7015
7262	7335
7354	7360
7513	7743
7750	7756
7807	7844
8088	8128
8200	8223
8365	8379
8428	8443
8508	8690
8774	8874
8879	8888
8918	8947
8989	9003
9012	9127
9192	9406
9501	9508
9567	9581
9629	9798
9901	9926
10197	10391
10770	10776
11069	11104
11413	11440
11823	11886
12388	12414
12827	12848
12876	12888
13097	13106
13504	13545
13718	13816
13890	14153
14240	14279
14430	14436
14534	14549
14668	14697
14769	14815
14926	14936
14955	15077
15092	15129
15139	15236
