# Supplementary material for: Speaking and Listening with the Eyes: Gaze Signaling during Dyadic Interactions
Source: PLoS One. 2015 Aug 26;10(8):e0136905. doi: 10.1371/journal.pone.0136905 (PMC4550266; doi:10.1371/journal.pone.0136905)
Supplement: S1 Dataset — (ZIP) [file pone.0136905.s001.zip › talking/32_headsup_game_talking.xls]

## Sheet: data
start	stop
4480	4800
6920	7840
10040	11680
23840	25000
35960	37080
40280	40880
42360	42920
49000	49680
65360	66000
66440	66880
80880	81280
94920	95720
97760	98160
99520	100040
106880	107840
109200	109720
112400	113640
122640	123040
123840	124080
131160	133840
136880	137800
138080	138320
147520	147840
162560	163120
168280	168760
171720	172400
176640	177400
188320	188920
189320	190280
192240	193880
200320	200960
210560	213560
219040	219840
226400	227000
239760	240480
244600	246160
247600	249320
260960	262080
268200	271640
279600	284200
288760	291120
298400	301840
302920	304320
320600	324480
327680	329680
332560	333840
334560	336280
339360	344000
344640	344920
349960	351320
355440	360480
364360	367120
370080	372200
374160	376000
376800	377160
381080	387680
390440	391360
394720	396560
401400	402280
405560	412880
413840	414200
417080	425000
426600	426960
431240	433520
439200	443920
445440	446280
449520	469760
473320	475480
476000	476240
482640	485720
486720	487720
494520	495640
496240	496520
497600	500360
502840	504080
507800	514840
518240	518800
522640	523360
527600	528080
528520	538960
539560	540080
552480	553320

## Sheet: frames
112	120
173	196
251	292
596	625
899	927
1007	1022
1059	1073
1225	1242
1634	1650
1661	1672
2022	2032
2373	2393
2444	2454
2488	2501
2672	2696
2730	2743
2810	2841
3066	3076
3096	3102
3279	3346
3422	3445
3452	3458
3688	3696
4064	4078
4207	4219
4293	4310
4416	4435
4708	4723
4733	4757
4806	4847
5008	5024
5264	5339
5476	5496
5660	5675
5994	6012
6115	6154
6190	6233
6524	6552
6705	6791
6990	7105
7219	7278
7460	7546
7573	7608
8015	8112
8192	8242
8314	8346
8364	8407
8484	8600
8616	8623
8749	8783
8886	9012
9109	9178
9252	9305
9354	9400
9420	9429
9527	9692
9761	9784
9868	9914
10035	10057
10139	10322
10346	10355
10427	10625
10665	10674
10781	10838
10980	11098
11136	11157
11238	11744
11833	11887
11900	11906
12066	12143
12168	12193
12363	12391
12406	12413
12440	12509
12571	12602
12695	12871
12956	12970
13066	13084
13190	13202
13213	13474
13489	13502
13812	13833
