# Supplementary material for: Speaking and Listening with the Eyes: Gaze Signaling during Dyadic Interactions
Source: PLoS One. 2015 Aug 26;10(8):e0136905. doi: 10.1371/journal.pone.0136905 (PMC4550266; doi:10.1371/journal.pone.0136905)
Supplement: S1 Dataset — (ZIP) [file pone.0136905.s001.zip › talking/33_20q_game_talking.xls]

## Sheet: data
start	stop
9480	10840
12840	14400
17240	17840
23800	24120
29560	29960
32840	33280
42320	42640
53640	54000
69080	69520
83520	86440
96240	97360
105840	106200
111520	112480
119000	119360
133320	133600
158560	158960
167240	167560
171640	173200
175760	175960
186800	188840
190160	190280
193800	194080
203280	203760
216240	216520
221200	221520
224000	225040
226600	227160
227520	228480
229360	230360
241000	242040
244520	247440
249480	250240
251800	253160
255600	256240
260280	261720
264320	266000
267440	272080
273640	274480
276120	277280
280320	281360
283400	286920
288720	294920
307760	309280
325840	327240
333280	333760
338120	339080
340600	342760
349040	351840
359520	367720
372960	377200
384480	388200
395680	397000
405400	409640
411600	412200
416960	418200
433960	444320
469960	470840
494480	499240
500200	501200
506000	507040
513320	514160
514840	518440
522920	527320
528680	531520

## Sheet: frames
237	271
321	360
431	446
595	603
739	749
821	832
1058	1066
1341	1350
1727	1738
2088	2161
2406	2434
2646	2655
2788	2812
2975	2984
3333	3340
3964	3974
4181	4189
4291	4330
4394	4399
4670	4721
4754	4757
4845	4852
5082	5094
5406	5413
5530	5538
5600	5626
5665	5679
5688	5712
5734	5759
6025	6051
6113	6186
6237	6256
6295	6329
6390	6406
6507	6543
6608	6650
6686	6802
6841	6862
6903	6932
7008	7034
7085	7173
7218	7373
7694	7732
8146	8181
8332	8344
8453	8477
8515	8569
8726	8796
8988	9193
9324	9430
9612	9705
9892	9925
10135	10241
10290	10305
10424	10455
10849	11108
11749	11771
12362	12481
12505	12530
12650	12676
12833	12854
12871	12961
13073	13183
13217	13288
