# Supplementary material for: Speaking and Listening with the Eyes: Gaze Signaling during Dyadic Interactions
Source: PLoS One. 2015 Aug 26;10(8):e0136905. doi: 10.1371/journal.pone.0136905 (PMC4550266; doi:10.1371/journal.pone.0136905)
Supplement: S1 Dataset — (ZIP) [file pone.0136905.s001.zip › talking/33_headsup_game_talking.xls]

## Sheet: data
start	stop
35800	37560
38640	41760
42440	42600
53520	53800
61200	61440
62160	62520
74360	76320
81720	82160
88120	88440
89960	91320
117960	119880
126480	126960
128240	128600
130640	131240
136760	137400
158760	159120
159600	160040
162600	162960
173120	175000
181480	182080
199040	199440
211240	211840
215600	216000
229160	230160
233120	234280
243880	244160
245160	246840
249960	255880
256120	256360
259280	261760
265120	265320
268040	269000
271520	275200
276360	278400
279680	280000
283640	285920
287440	288280
291240	293200
294600	294840
298800	300040
301960	302560
304640	304840
307800	311520
313680	313960
314200	315280
317120	317400
320160	329360
330320	330640
336160	337000
339280	339560
343200	346640
349280	349680
351880	352560
358000	361800
363880	364160
368080	370840
376040	380920
382840	384040
387160	390880
395120	402400
405080	405840
408280	409640
410800	411080
414040	418880
419960	420920
424680	425800
429560	430640

## Sheet: frames
895	939
966	1044
1061	1065
1338	1345
1530	1536
1554	1563
1859	1908
2043	2054
2203	2211
2249	2283
2949	2997
3162	3174
3206	3215
3266	3281
3419	3435
3969	3978
3990	4001
4065	4074
4328	4375
4537	4552
4976	4986
5281	5296
5390	5400
5729	5754
5828	5857
6097	6104
6129	6171
6249	6397
6403	6409
6482	6544
6628	6633
6701	6725
6788	6880
6909	6960
6992	7000
7091	7148
7186	7207
7281	7330
7365	7371
7470	7501
7549	7564
7616	7621
7695	7788
7842	7849
7855	7882
7928	7935
8004	8234
8258	8266
8404	8425
8482	8489
8580	8666
8732	8742
8797	8814
8950	9045
9097	9104
9202	9271
9401	9523
9571	9601
9679	9772
9878	10060
10127	10146
10207	10241
10270	10277
10351	10472
10499	10523
10617	10645
10739	10766
