# Supplementary material for: Speaking and Listening with the Eyes: Gaze Signaling during Dyadic Interactions
Source: PLoS One. 2015 Aug 26;10(8):e0136905. doi: 10.1371/journal.pone.0136905 (PMC4550266; doi:10.1371/journal.pone.0136905)
Supplement: S1 Dataset — (ZIP) [file pone.0136905.s001.zip › talking/34_20q_game_talking.xls]

## Sheet: data
start	stop
11720	12040
15600	18240
20680	22120
27280	29200
30880	33040
39320	41960
50440	53200
65400	68200
82920	86120
96920	98240
102320	104840
108240	109720
112440	116040
116800	117960
130400	132360
157080	158440
163080	166880
168560	170040
174440	175720
183280	185480
189800	190080
192880	193440
202080	203360
205720	206840
215200	221120
225680	226400
242400	242600
248000	248280
250320	250520
253800	254040
257680	258080
263480	263880
272320	273760
278720	278960
281880	282280
287120	287480
295440	295720
309800	310080
312280	316120
327680	328000
334200	334520
339840	340160
343320	349640
352360	354080
357240	358760
368120	373680
376560	377520
381320	385480
388280	388880
397800	398400
410480	411120
418200	419080
444760	445120
449640	462480
465560	466960
473560	474600
499680	500120
503320	504400
507560	513200
518640	518960
520240	522040
527200	528560
531760	532440
535400	542480

## Sheet: frames
293	301
390	456
517	553
682	730
772	826
983	1049
1261	1330
1635	1705
2073	2153
2423	2456
2558	2621
2706	2743
2811	2901
2920	2949
3260	3309
3927	3961
4077	4172
4214	4251
4361	4393
4582	4637
4745	4752
4822	4836
5052	5084
5143	5171
5380	5528
5642	5660
6060	6065
6200	6207
6258	6263
6345	6351
6442	6452
6587	6597
6808	6844
6968	6974
7047	7057
7178	7187
7386	7393
7745	7752
7807	7903
8192	8200
8355	8363
8496	8504
8583	8741
8809	8852
8931	8969
9203	9342
9414	9438
9533	9637
9707	9722
9945	9960
10262	10278
10455	10477
11119	11128
11241	11562
11639	11674
11839	11865
12492	12503
12583	12610
12689	12830
12966	12974
13006	13051
13180	13214
13294	13311
13385	13562
