# Supplementary material for: Speaking and Listening with the Eyes: Gaze Signaling during Dyadic Interactions
Source: PLoS One. 2015 Aug 26;10(8):e0136905. doi: 10.1371/journal.pone.0136905 (PMC4550266; doi:10.1371/journal.pone.0136905)
Supplement: S1 Dataset — (ZIP) [file pone.0136905.s001.zip › talking/34_headsup_game_talking.xls]

## Sheet: data
start	stop
50560	53960
57040	61120
63200	63600
65200	81480
82280	82560
87240	88440
91920	94360
98120	98480
103760	105200
106200	106840
109760	117280
120360	121080
122000	125560
128560	137400
137440	137680
142200	145040
152280	153000
155760	176400
178600	182520
190560	191280
193720	194400
197080	206080
210240	214160
216280	216520
220480	221200
223880	227000
242520	243960
244240	244520
247280	247720
255600	256040
264600	265040
273440	273680
276160	277120
279240	279600
293800	294480
308760	309320
312760	313120
316400	317120
321680	322560
329840	330680
347000	348440
350320	351440
363240	363960
410160	410680
421840	422200
423000	423320
423720	424320
428800	429280

## Sheet: frames
1264	1349
1426	1528
1580	1590
1630	2037
2057	2064
2181	2211
2298	2359
2453	2462
2594	2630
2655	2671
2744	2932
3009	3027
3050	3139
3214	3435
3436	3442
3555	3626
3807	3825
3894	4410
4465	4563
4764	4782
4843	4860
4927	5152
5256	5354
5407	5413
5512	5530
5597	5675
6063	6099
6106	6113
6182	6193
6390	6401
6615	6626
6836	6842
6904	6928
6981	6990
7345	7362
7719	7733
7819	7828
7910	7928
8042	8064
8246	8267
8675	8711
8758	8786
9081	9099
10254	10267
10546	10555
10575	10583
10593	10608
10720	10732
