# Supplementary material for: Speaking and Listening with the Eyes: Gaze Signaling during Dyadic Interactions
Source: PLoS One. 2015 Aug 26;10(8):e0136905. doi: 10.1371/journal.pone.0136905 (PMC4550266; doi:10.1371/journal.pone.0136905)
Supplement: S1 Dataset — (ZIP) [file pone.0136905.s001.zip › talking/35_20q_game_talking.xls]

## Sheet: data
start	stop
13040	13640
17120	19440
29800	30720
38160	39000
49000	51720
65200	68680
72520	74760
83320	85280
87160	88120
95560	96920
102080	103960
131600	132600
152800	155440
157040	175680
188600	188920
192560	195600
196720	198200
199400	201400
212680	213680
219840	221280
225000	225640
243400	243560
244640	244920
246200	246520
248200	248440
249720	250000
259960	260160
265880	266080
268960	269280
270800	271040
273160	273520
286360	290200
291640	291920
299480	299760
303680	304280
305360	305560
307800	308040
321800	322040
328680	329360
349960	351320
357000	363760
385360	385680
391960	392480
396600	396960
406160	409200
421640	421880
433680	434200
439680	440880
450320	451640
469160	469560
469840	470600
476480	483360
487000	487400
493800	504000
506000	506280
512920	514000
515560	516520
516800	518480
520120	522240
526880	527320
528360	535040

## Sheet: frames
326	341
428	486
745	768
954	975
1225	1293
1630	1717
1813	1869
2083	2132
2179	2203
2389	2423
2552	2599
3290	3315
3820	3886
3926	4392
4715	4723
4814	4890
4918	4955
4985	5035
5317	5342
5496	5532
5625	5641
6085	6089
6116	6123
6155	6163
6205	6211
6243	6250
6499	6504
6647	6652
6724	6732
6770	6776
6829	6838
7159	7255
7291	7298
7487	7494
7592	7607
7634	7639
7695	7701
8045	8051
8217	8234
8749	8783
8925	9094
9634	9642
9799	9812
9915	9924
10154	10230
10541	10547
10842	10855
10992	11022
11258	11291
11729	11739
11746	11765
11912	12084
12175	12185
12345	12600
12650	12657
12823	12850
12889	12913
12920	12962
13003	13056
13172	13183
13209	13376
