# Supplementary material for: Speaking and Listening with the Eyes: Gaze Signaling during Dyadic Interactions
Source: PLoS One. 2015 Aug 26;10(8):e0136905. doi: 10.1371/journal.pone.0136905 (PMC4550266; doi:10.1371/journal.pone.0136905)
Supplement: S1 Dataset — (ZIP) [file pone.0136905.s001.zip › talking/35_headsup_game_talking.xls]

## Sheet: data
start	stop
11880	21960
23160	23440
29040	29640
37640	38000
50400	52840
67040	67720
70960	72120
83480	85120
88800	89080
93160	93400
153640	155480
176240	178000
186800	188400
195880	199400
199880	200760
202240	204680
206400	207560
212440	213880
221800	223280
227600	232440
241960	243400
262200	263240
268160	268720
272680	275000
278040	278480
279560	280520
294040	294600
296000	296320
297480	297800
309560	310800
329320	329960
336800	337080
340240	341000
341520	342240
343840	344280
345400	345800
359040	359480
363280	364040
371480	371920
380440	380800
383720	384360
388520	397000
397320	397600
402720	403800
406760	417080
422200	429920
431800	435480
442200	444720
454520	455800
464760	473000
479160	480600

## Sheet: frames
297	549
579	586
726	741
941	950
1260	1321
1676	1693
1774	1803
2087	2128
2220	2227
2329	2335
3841	3887
4406	4450
4670	4710
4897	4985
4997	5019
5056	5117
5160	5189
5311	5347
5545	5582
5690	5811
6049	6085
6555	6581
6704	6718
6817	6875
6951	6962
6989	7013
7351	7365
7400	7408
7437	7445
7739	7770
8233	8249
8420	8427
8506	8525
8538	8556
8596	8607
8635	8645
8976	8987
9082	9101
9287	9298
9511	9520
9593	9609
9713	9925
9933	9940
10068	10095
10169	10427
10555	10748
10795	10887
11055	11118
11363	11395
11619	11825
11979	12015
