# Supplementary material for: Speaking and Listening with the Eyes: Gaze Signaling during Dyadic Interactions
Source: PLoS One. 2015 Aug 26;10(8):e0136905. doi: 10.1371/journal.pone.0136905 (PMC4550266; doi:10.1371/journal.pone.0136905)
Supplement: S1 Dataset — (ZIP) [file pone.0136905.s001.zip › talking/36_20q_game_talking.xls]

## Sheet: data
start	stop
12080	12920
13720	14000
18680	20240
28720	30160
44200	44440
52040	52360
54480	60000
69160	69560
74960	75360
85600	88600
97400	97720
104920	105280
144040	144520
155600	155840
181600	184360
195800	195960
198200	198560
202440	210120
213840	214160
221440	221800
225680	226080
233800	239720
243680	244200
245240	245960
246880	247720
248800	249600
254720	259600
262040	265880
267240	268520
269720	270480
271640	272720
282720	283880
290320	291560
293360	297960
300320	302640
304400	305240
306440	307400
319960	321720
324960	329040
329280	330000
331960	333200
334960	347400
355360	375760
380400	384160
386760	389120
391160	391440
392400	393200
393320	395920
398280	411040
411480	413640
415320	416040
425200	427800
429320	430120
432800	433800
434240	434600
441680	442440
451720	452000
454680	455640
462320	463240
464200	465480
467440	469160
470280	472120
473800	474880
476120	477600
485280	486720
490160	493520
494600	496880
498600	499520
504960	505600
506400	507960
510280	511760
514440	515560
517720	519960
521760	522880
524640	529040
531760	532440
535640	537520

## Sheet: frames
302	323
343	350
467	506
718	754
1105	1111
1301	1309
1362	1500
1729	1739
1874	1884
2140	2215
2435	2443
2623	2632
3601	3613
3890	3896
4540	4609
4895	4899
4955	4964
5061	5253
5346	5354
5536	5545
5642	5652
5845	5993
6092	6105
6131	6149
6172	6193
6220	6240
6368	6490
6551	6647
6681	6713
6743	6762
6791	6818
7068	7097
7258	7289
7334	7449
7508	7566
7610	7631
7661	7685
7999	8043
8124	8226
8232	8250
8299	8330
8374	8685
8884	9394
9510	9604
9669	9728
9779	9786
9810	9830
9833	9898
9957	10276
10287	10341
10383	10401
10630	10695
10733	10753
10820	10845
10856	10865
11042	11061
11293	11300
11367	11391
11558	11581
11605	11637
11686	11729
11757	11803
11845	11872
11903	11940
12132	12168
12254	12338
12365	12422
12465	12488
12624	12640
12660	12699
12757	12794
12861	12889
12943	12999
13044	13072
13116	13226
13294	13311
13391	13438
