# Supplementary material for: Speaking and Listening with the Eyes: Gaze Signaling during Dyadic Interactions
Source: PLoS One. 2015 Aug 26;10(8):e0136905. doi: 10.1371/journal.pone.0136905 (PMC4550266; doi:10.1371/journal.pone.0136905)
Supplement: S1 Dataset — (ZIP) [file pone.0136905.s001.zip › talking/36_headsup_game_talking.xls]

## Sheet: data
start	stop
7160	9360
10240	11160
16720	17640
20320	21360
22000	23000
25760	41280
42360	45120
46560	56640
60400	67600
68680	70080
71840	75320
86560	88680
89240	89520
91800	110720
121280	121680
133120	144000
146880	148480
155120	155400
157680	161560
174000	175200
177680	179560
180240	183080
188160	195120
204400	205520
206560	207000
214520	215000
220160	220760
222760	223480
224440	227160
237520	238320
238680	239080
240960	241400
245680	249400
252280	254000
256480	259400
260960	262440
264480	271840
275080	278680
279120	279560
280040	280680
281600	282840
284080	296200
297280	297480
297960	298560
303600	309120
310760	311520
313520	313920
315400	329400
329920	330200
331800	333000
334320	336440
337560	362120
363960	364400
366960	371440
371960	372280
374000	375840
379440	380640
382440	383200
396840	397320
399120	400320
404240	404880
412960	414440
418160	418840
430960	431600
435080	436480
445240	446040
447120	447760
448720	449320
455840	456760
468760	469200
470280	470680
472920	473440
483240	483800
485400	486160
486640	487320

## Sheet: frames
179	234
256	279
418	441
508	534
550	575
644	1032
1059	1128
1164	1416
1510	1690
1717	1752
1796	1883
2164	2217
2231	2238
2295	2768
3032	3042
3328	3600
3672	3712
3878	3885
3942	4039
4350	4380
4442	4489
4506	4577
4704	4878
5110	5138
5164	5175
5363	5375
5504	5519
5569	5587
5611	5679
5938	5958
5967	5977
6024	6035
6142	6235
6307	6350
6412	6485
6524	6561
6612	6796
6877	6967
6978	6989
7001	7017
7040	7071
7102	7405
7432	7437
7449	7464
7590	7728
7769	7788
7838	7848
7885	8235
8248	8255
8295	8325
8358	8411
8439	9053
9099	9110
9174	9286
9299	9307
9350	9396
9486	9516
9561	9580
9921	9933
9978	10008
10106	10122
10324	10361
10454	10471
10774	10790
10877	10912
11131	11151
11178	11194
11218	11233
11396	11419
11719	11730
11757	11767
11823	11836
12081	12095
12135	12154
12166	12183
