# Supplementary material for: Speaking and Listening with the Eyes: Gaze Signaling during Dyadic Interactions
Source: PLoS One. 2015 Aug 26;10(8):e0136905. doi: 10.1371/journal.pone.0136905 (PMC4550266; doi:10.1371/journal.pone.0136905)
Supplement: S1 Dataset — (ZIP) [file pone.0136905.s001.zip › talking/37_20q_game_talking.xls]

## Sheet: data
start	stop
37080	37840
40480	42680
49720	51720
52080	53320
59880	60320
62720	65440
68320	68680
76080	77720
86280	86720
92840	95560
101400	103040
104200	105920
111520	112600
114440	115040
117120	124640
129080	130600
139960	142800
151720	153640
162480	165040
170920	173120
192240	194160
200320	201280
201520	204960
216120	218760
224480	226880
232240	235600
237840	240800
241280	243120
250880	254960
257040	257760
261760	262520
264880	266320
267440	268040
268640	269680
273680	274160
275200	276640
278200	278720
281720	282800
285600	287800
295920	296160
308320	312760
325080	325560
334120	334760
341120	341520
350280	352400
368480	368800
375520	375960
381160	381680
384440	387120
393960	398600
403840	404320
411040	413320
425040	425480
443920	444520
450280	450760
464240	464840
465520	467200
482440	483240
490400	491160
492120	493880
501160	505000
512840	513200
521840	522120
547240	547840
548800	549840
558920	561360
572040	572880

## Sheet: frames
927	946
1012	1067
1243	1293
1302	1333
1497	1508
1568	1636
1708	1717
1902	1943
2157	2168
2321	2389
2535	2576
2605	2648
2788	2815
2861	2876
2928	3116
3227	3265
3499	3570
3793	3841
4062	4126
4273	4328
4806	4854
5008	5032
5038	5124
5403	5469
5612	5672
5806	5890
5946	6020
6032	6078
6272	6374
6426	6444
6544	6563
6622	6658
6686	6701
6716	6742
6842	6854
6880	6916
6955	6968
7043	7070
7140	7195
7398	7404
7708	7819
8127	8139
8353	8369
8528	8538
8757	8810
9212	9220
9388	9399
9529	9542
9611	9678
9849	9965
10096	10108
10276	10333
10626	10637
11098	11113
11257	11269
11606	11621
11638	11680
12061	12081
12260	12279
12303	12347
12529	12625
12821	12830
13046	13053
13681	13696
13720	13746
13973	14034
14301	14322
