# Supplementary material for: Speaking and Listening with the Eyes: Gaze Signaling during Dyadic Interactions
Source: PLoS One. 2015 Aug 26;10(8):e0136905. doi: 10.1371/journal.pone.0136905 (PMC4550266; doi:10.1371/journal.pone.0136905)
Supplement: S1 Dataset — (ZIP) [file pone.0136905.s001.zip › talking/37_headsup_game_talking.xls]

## Sheet: data
start	stop
22440	24760
28800	29320
40400	40760
48680	49480
55240	56280
59520	60120
69000	69960
80680	81440
82440	82960
85280	85760
87640	88360
96040	97360
99200	99520
100880	101600
102880	103440
105760	106640
108160	108560
114280	114760
129120	129760
141120	141880
149880	150560
159840	160440
161880	163160
166640	167280
172320	173880
181680	183360
187720	189800
199480	200200
216520	217400
220720	222880
225880	227200
232760	239800
240200	240800
243040	251400
254720	256400
259320	262560
263840	266800
269600	272320
275120	278600
279960	282240
284040	284560
286440	290920
292640	293200
295440	297640
300560	307200
308440	309560
315480	315920
318280	323400
327800	332400
333440	335080
335520	336040
337640	341040
346200	355600
356560	358560
359080	359720
360480	362120
364200	369560
371240	375960
378960	380240
382160	382560
386480	388320
389920	390200
394080	401360
406920	411280
415240	416680
419920	420760
422040	426960
429640	432640
442480	443040
446600	447280
447640	448480
449600	450000

## Sheet: frames
561	619
720	733
1010	1019
1217	1237
1381	1407
1488	1503
1725	1749
2017	2036
2061	2074
2132	2144
2191	2209
2401	2434
2480	2488
2522	2540
2572	2586
2644	2666
2704	2714
2857	2869
3228	3244
3528	3547
3747	3764
3996	4011
4047	4079
4166	4182
4308	4347
4542	4584
4693	4745
4987	5005
5413	5435
5518	5572
5647	5680
5819	5995
6005	6020
6076	6285
6368	6410
6483	6564
6596	6670
6740	6808
6878	6965
6999	7056
7101	7114
7161	7273
7316	7330
7386	7441
7514	7680
7711	7739
7887	7898
7957	8085
8195	8310
8336	8377
8388	8401
8441	8526
8655	8890
8914	8964
8977	8993
9012	9053
9105	9239
9281	9399
9474	9506
9554	9564
9662	9708
9748	9755
9852	10034
10173	10282
10381	10417
10498	10519
10551	10674
10741	10816
11062	11076
11165	11182
11191	11212
11240	11250
