# Supplementary material for: Speaking and Listening with the Eyes: Gaze Signaling during Dyadic Interactions
Source: PLoS One. 2015 Aug 26;10(8):e0136905. doi: 10.1371/journal.pone.0136905 (PMC4550266; doi:10.1371/journal.pone.0136905)
Supplement: S1 Dataset — (ZIP) [file pone.0136905.s001.zip › talking/38_20q_game_talking.xls]

## Sheet: data
start	stop
19200	22440
29600	33240
34840	36920
37720	40520
43520	50720
53160	54000
57760	59800
67160	71240
71520	72880
83920	85960
95880	96280
109560	114480
125240	126000
131160	132160
142680	143440
153520	153920
165080	165360
178280	181600
195160	201280
219320	219800
221280	224160
225280	226480
235440	235760
240480	242520
255080	255400
256360	257280
262800	263120
266440	266800
270600	278040
278840	279120
292880	295680
304240	306640
322680	324680
332720	333440
337320	339600
344600	348160
355480	368200
370520	374400
378320	380880
383200	383680
390640	393440
399640	403360
416800	421480
423840	424720
425800	426640
427360	443600
448800	449560
454760	462960
467960	469600
479200	482080
483160	483600
486600	489560
492000	492880
494160	500480
509160	512640
514680	515840
516160	521640
537160	548720
551600	554720
562680	564280
567200	568080

## Sheet: frames
480	561
740	831
871	923
943	1013
1088	1268
1329	1350
1444	1495
1679	1781
1788	1822
2098	2149
2397	2407
2739	2862
3131	3150
3279	3304
3567	3586
3838	3848
4127	4134
4457	4540
4879	5032
5483	5495
5532	5604
5632	5662
5886	5894
6012	6063
6377	6385
6409	6432
6570	6578
6661	6670
6765	6951
6971	6978
7322	7392
7606	7666
8067	8117
8318	8336
8433	8490
8615	8704
8887	9205
9263	9360
9458	9522
9580	9592
9766	9836
9991	10084
10420	10537
10596	10618
10645	10666
10684	11090
11220	11239
11369	11574
11699	11740
11980	12052
12079	12090
12165	12239
12300	12322
12354	12512
12729	12816
12867	12896
12904	13041
13429	13718
13790	13868
14067	14107
14180	14202
