# Supplementary material for: Speaking and Listening with the Eyes: Gaze Signaling during Dyadic Interactions
Source: PLoS One. 2015 Aug 26;10(8):e0136905. doi: 10.1371/journal.pone.0136905 (PMC4550266; doi:10.1371/journal.pone.0136905)
Supplement: S1 Dataset — (ZIP) [file pone.0136905.s001.zip › talking/38_headsup_game_talking.xls]

## Sheet: data
start	stop
27440	28520
29440	29800
36360	48560
50240	51360
56760	68560
69840	70600
75160	80160
82040	84320
87400	87840
88360	92160
94600	95320
97360	99440
101920	105000
109880	114160
118600	119520
125480	127280
132880	141320
144480	147040
153040	159920
165320	166200
169280	172360
177880	180640
183480	187560
189880	190440
192240	199400
201320	202720
203960	209360
212760	213440
217960	225520
239800	240400
248680	249000
251840	252440
256400	256920
262720	263080
266360	266840
272160	272720
283080	283960
292040	292680
297600	298240
307240	307640
311040	316280
323360	323840
324640	325120
334760	335200
341080	341640
342400	343760
354600	355480
358480	359160
369760	370400
381400	382080
389360	389960
416760	417600
418080	421480
432800	436400
444320	446360
448680	449400

## Sheet: frames
686	713
736	745
909	1214
1256	1284
1419	1714
1746	1765
1879	2004
2051	2108
2185	2196
2209	2304
2365	2383
2434	2486
2548	2625
2747	2854
2965	2988
3137	3182
3322	3533
3612	3676
3826	3998
4133	4155
4232	4309
4447	4516
4587	4689
4747	4761
4806	4985
5033	5068
5099	5234
5319	5336
5449	5638
5995	6010
6217	6225
6296	6311
6410	6423
6568	6577
6659	6671
6804	6818
7077	7099
7301	7317
7440	7456
7681	7691
7776	7907
8084	8096
8116	8128
8369	8380
8527	8541
8560	8594
8865	8887
8962	8979
9244	9260
9535	9552
9734	9749
10419	10440
10452	10537
10820	10910
11108	11159
11217	11235
