# Supplementary material for: Speaking and Listening with the Eyes: Gaze Signaling during Dyadic Interactions
Source: PLoS One. 2015 Aug 26;10(8):e0136905. doi: 10.1371/journal.pone.0136905 (PMC4550266; doi:10.1371/journal.pone.0136905)
Supplement: S1 Dataset — (ZIP) [file pone.0136905.s001.zip › talking/39_20q_game_talking.xls]

## Sheet: data
start	stop
33160	35520
36520	38240
42640	43240
44080	47200
49400	55000
57920	58280
59160	62440
68120	69840
71760	72680
77720	84480
87080	89760
93520	96560
107000	109920
112520	114560
128800	132080
135680	137200
140400	142320
149280	150040
151720	152160
153120	153560
163000	163440
171440	171840
176040	177640
182200	183640
191600	191920
200960	201280
207360	207640
215160	215440
219360	219800
225080	225720
232680	232920
241040	241480
254000	254360
267080	268960
273600	275160
287720	288080
299160	299560
301400	301720
306920	307320
309880	310160
312480	313120
321240	321640
334080	334520
335680	336360
346080	346400
349000	349240
357320	357840
359680	360080
361360	362280
365000	366480
394120	395480
405040	406160
411640	412280
416880	417480
419080	419640
423480	426520
446680	447200
450760	451280

## Sheet: frames
829	888
913	956
1066	1081
1102	1180
1235	1375
1448	1457
1479	1561
1703	1746
1794	1817
1943	2112
2177	2244
2338	2414
2675	2748
2813	2864
3220	3302
3392	3430
3510	3558
3732	3751
3793	3804
3828	3839
4075	4086
4286	4296
4401	4441
4555	4591
4790	4798
5024	5032
5184	5191
5379	5386
5484	5495
5627	5643
5817	5823
6026	6037
6350	6359
6677	6724
6840	6879
7193	7202
7479	7489
7535	7543
7673	7683
7747	7754
7812	7828
8031	8041
8352	8363
8392	8409
8652	8660
8725	8731
8933	8946
8992	9002
9034	9057
9125	9162
9853	9887
10126	10154
10291	10307
10422	10437
10477	10491
10587	10663
11167	11180
11269	11282
