# Supplementary material for: Speaking and Listening with the Eyes: Gaze Signaling during Dyadic Interactions
Source: PLoS One. 2015 Aug 26;10(8):e0136905. doi: 10.1371/journal.pone.0136905 (PMC4550266; doi:10.1371/journal.pone.0136905)
Supplement: S1 Dataset — (ZIP) [file pone.0136905.s001.zip › talking/39_headsup_game_talking.xls]

## Sheet: data
start	stop
7440	9920
14280	25360
27400	38200
39240	40280
54200	55920
56400	60720
65800	66640
74240	74720
82120	82760
84480	84920
92040	92480
99240	101680
106480	107240
114760	115720
121920	122280
124120	124920
125760	126400
132120	132560
142360	142880
149160	149600
151280	151960
155840	156360
164520	165040
170280	170760
175880	176240
177040	177400
184240	185480
190880	191360
202600	203280
209200	209680
216720	218200
230160	234880
244120	245560
259200	259520
261040	261720
262960	263200
266840	269200
270040	271120
272640	272880
276040	279720
280080	280800
283840	290360
293600	295880
298280	299160
301200	301520
302200	305280
309640	310600
311880	315600
318240	319280
321240	323440
324400	324840
328200	334360
336200	337160
339120	339680
340640	341040
347880	349760
352400	359160
366160	368080
369720	369960
371400	372480
376520	377360
377600	379680
383560	384240
392120	396360
398120	400120
402200	402760
412120	412520
413960	418400
419320	420800
421440	421840
424000	424880
426240	428520
429440	429880
431800	437680
445960	446680
452120	452840
458000	458760
459960	472800
478520	479960

## Sheet: frames
186	248
357	634
685	955
981	1007
1355	1398
1410	1518
1645	1666
1856	1868
2053	2069
2112	2123
2301	2312
2481	2542
2662	2681
2869	2893
3048	3057
3103	3123
3144	3160
3303	3314
3559	3572
3729	3740
3782	3799
3896	3909
4113	4126
4257	4269
4397	4406
4426	4435
4606	4637
4772	4784
5065	5082
5230	5242
5418	5455
5754	5872
6103	6139
6480	6488
6526	6543
6574	6580
6671	6730
6751	6778
6816	6822
6901	6993
7002	7020
7096	7259
7340	7397
7457	7479
7530	7538
7555	7632
7741	7765
7797	7890
7956	7982
8031	8086
8110	8121
8205	8359
8405	8429
8478	8492
8516	8526
8697	8744
8810	8979
9154	9202
9243	9249
9285	9312
9413	9434
9440	9492
9589	9606
9803	9909
9953	10003
10055	10069
10303	10313
10349	10460
10483	10520
10536	10546
10600	10622
10656	10713
10736	10747
10795	10942
11149	11167
11303	11321
11450	11469
11499	11820
11963	11999
