# Supplementary material for: Speaking and Listening with the Eyes: Gaze Signaling during Dyadic Interactions
Source: PLoS One. 2015 Aug 26;10(8):e0136905. doi: 10.1371/journal.pone.0136905 (PMC4550266; doi:10.1371/journal.pone.0136905)
Supplement: S1 Dataset — (ZIP) [file pone.0136905.s001.zip › talking/40_20q_game_talking.xls]

## Sheet: data
start	stop
3000	3600
5480	6280
35640	35920
39080	41160
48920	49520
50680	50960
51600	52840
55360	57360
62480	62840
66400	66720
70120	70320
76000	76280
84840	85200
90760	91040
98880	99280
110480	110800
116400	116640
124840	125520
132360	132840
134040	134400
137920	138200
144320	145000
150320	150560
152640	152920
154280	159800
161440	161720
163480	163760
172320	173280
180520	181480
193160	193960
201600	201920
202880	207040
208480	210040
216160	216520
217160	218800
220680	222200
226520	227200
229000	230960
234360	240400
246640	253720
257760	264120
269840	273400
275520	275880
285960	287240
293800	298400
300280	301040
305200	305840
308760	309320
310880	311840
313920	314840
319600	320520
331320	333560
344240	345200
348080	348640
355960	356680
358320	358920
360360	361360
362320	363880
373520	374920
375800	377520
399000	404320
409800	410480
415080	416040
417600	418720
419840	422000
427400	428520
429800	430200
433640	436640
444520	445640
452920	453840

## Sheet: frames
75	90
137	157
891	898
977	1029
1223	1238
1267	1274
1290	1321
1384	1434
1562	1571
1660	1668
1753	1758
1900	1907
2121	2130
2269	2276
2472	2482
2762	2770
2910	2916
3121	3138
3309	3321
3351	3360
3448	3455
3608	3625
3758	3764
3816	3823
3857	3995
4036	4043
4087	4094
4308	4332
4513	4537
4829	4849
5040	5048
5072	5176
5212	5251
5404	5413
5429	5470
5517	5555
5663	5680
5725	5774
5859	6010
6166	6343
6444	6603
6746	6835
6888	6897
7149	7181
7345	7460
7507	7526
7630	7646
7719	7733
7772	7796
7848	7871
7990	8013
8283	8339
8606	8630
8702	8716
8899	8917
8958	8973
9009	9034
9058	9097
9338	9373
9395	9438
9975	10108
10245	10262
10377	10401
10440	10468
10496	10550
10685	10713
10745	10755
10841	10916
11113	11141
11323	11346
