# Supplementary material for: Speaking and Listening with the Eyes: Gaze Signaling during Dyadic Interactions
Source: PLoS One. 2015 Aug 26;10(8):e0136905. doi: 10.1371/journal.pone.0136905 (PMC4550266; doi:10.1371/journal.pone.0136905)
Supplement: S1 Dataset — (ZIP) [file pone.0136905.s001.zip › talking/40_headsup_game_talking.xls]

## Sheet: data
start	stop
2760	5760
10120	10440
12120	12800
16560	17080
20120	20560
26560	26880
36080	36440
38520	39160
40000	40160
42680	43000
43720	45920
49720	53400
55440	55800
61760	65520
66880	74120
74680	74920
77960	81640
83240	83600
86960	91520
96520	98040
102600	105400
108320	114240
118800	122200
122680	123920
126400	126720
129000	130840
132680	133040
134920	142240
142960	143160
145840	149000
149840	151440
153080	155320
156400	156600
159920	164480
168640	169480
173440	175000
176880	177400
177520	177720
185680	186400
188560	189920
194600	202760
203400	203640
206000	207560
210200	211080
227440	227760
234120	234480
240520	240880
241560	242560
246720	247000
257720	258520
259720	259960
262040	262880
269280	269720
272080	272720
278080	278520
279520	280440
291280	293640
296440	297400
299080	301120
307040	308000
316680	317960
323760	324360
334760	335360
337720	338520
340120	340760
359600	360240
361200	364600
368440	369520
372600	375400
376440	377080
379920	380560
384360	385160
394880	395520
397360	398240
400040	401960
418440	418800
420920	421400
425360	426320
428920	429400
433200	433840
442240	443880
447640	448440
454280	455160
457240	458040
461760	463400
474520	476920
484720	485160

## Sheet: frames
69	144
253	261
303	320
414	427
503	514
664	672
902	911
963	979
1000	1004
1067	1075
1093	1148
1243	1335
1386	1395
1544	1638
1672	1853
1867	1873
1949	2041
2081	2090
2174	2288
2413	2451
2565	2635
2708	2856
2970	3055
3067	3098
3160	3168
3225	3271
3317	3326
3373	3556
3574	3579
3646	3725
3746	3786
3827	3883
3910	3915
3998	4112
4216	4237
4336	4375
4422	4435
4438	4443
4642	4660
4714	4748
4865	5069
5085	5091
5150	5189
5255	5277
5686	5694
5853	5862
6013	6022
6039	6064
6168	6175
6443	6463
6493	6499
6551	6572
6732	6743
6802	6818
6952	6963
6988	7011
7282	7341
7411	7435
7477	7528
7676	7700
7917	7949
8094	8109
8369	8384
8443	8463
8503	8519
8990	9006
9030	9115
9211	9238
9315	9385
9411	9427
9498	9514
9609	9629
9872	9888
9934	9956
10001	10049
10461	10470
10523	10535
10634	10658
10723	10735
10830	10846
11056	11097
11191	11211
11357	11379
11431	11451
11544	11585
11863	11923
12118	12129
