# Supplementary material for: Speaking and Listening with the Eyes: Gaze Signaling during Dyadic Interactions
Source: PLoS One. 2015 Aug 26;10(8):e0136905. doi: 10.1371/journal.pone.0136905 (PMC4550266; doi:10.1371/journal.pone.0136905)
Supplement: S1 Dataset — (ZIP) [file pone.0136905.s001.zip › game durations.xlsx]

## Sheet: Sheet1
Participant	20q_game	headsup_game
1	03:30:00	07:35:00
2	03:30:00	07:35:00
3	08:39:00	06:59:00
4	08:39:00	06:59:00
5	00:01:00	00:01:00
6	00:01:00	00:01:00
7	11:31:00	08:56:00
8	11:31:00	08:56:00
9	07:14:00	06:59:00
10	07:14:00	06:59:00
11	07:35:00	06:36:00
12	07:35:00	06:36:00
13	10:03:00	07:09:00
14	10:03:00	07:09:00
15	05:11:00	07:42:00
16	05:11:00	07:42:00
17	09:15:00	08:07:00
18	09:15:00	08:07:00
19	03:12:00	07:00:00
20	03:12:00	07:00:00
21	05:40:00	07:36:00
22	05:40:00	07:36:00
23	04:38:00	05:08:00
24	04:38:00	05:08:00
25	18:05:00	08:40:00
26	18:05:00	08:40:00
27	06:48:00	07:12:00
28	06:48:00	07:12:00
29	11:11:00	06:46:00
30	11:11:00	06:46:00
31	10:18:00	09:14:00
32	10:18:00	09:14:00
33	09:05:00	07:14:00
34	09:05:00	07:14:00
35	08:59:00	08:11:00
36	08:59:00	08:11:00
37	09:43:00	07:34:00
38	09:43:00	07:34:00
39	07:37:00	08:06:00
40	07:37:00	08:06:00
