# Supplementary material for: Speaking and Listening with the Eyes: Gaze Signaling during Dyadic Interactions
Source: PLoS One. 2015 Aug 26;10(8):e0136905. doi: 10.1371/journal.pone.0136905 (PMC4550266; doi:10.1371/journal.pone.0136905)
Supplement: S1 Dataset — (ZIP) [file pone.0136905.s001.zip › gaze/01_20q_game_direct.xls]

## Sheet: data
start	stop
2960	3480
3760	4200
4440	6040
9080	10440
13920	20720
21320	23120
26240	26720
26960	35720
35920	39920
40240	41480
42040	42440
42960	43200
43640	54840
55320	56680
58920	79560
79760	80240
80720	81680
82720	83200
85560	89160
90160	90400
92040	92360
92600	93040
93280	93960
94920	98080
99840	102160
102760	103040
103840	104440
107280	111520
112720	121920
123880	124280
130960	134240
134760	136840
137520	140320
141440	144400
145840	146800
148760	151800
152960	153520
153680	157480
157760	164040
171120	172760
173560	174440
175680	177600
180080	184120
187920	196760
198120	200440
202160	207080

## Sheet: frames
74	87
94	105
111	151
227	261
348	518
533	578
656	668
674	893
898	998
1006	1037
1051	1061
1074	1080
1091	1371
1383	1417
1473	1989
1994	2006
2018	2042
2068	2080
2139	2229
2254	2260
2301	2309
2315	2326
2332	2349
2373	2452
2496	2554
2569	2576
2596	2611
2682	2788
2818	3048
3097	3107
3274	3356
3369	3421
3438	3508
3536	3610
3646	3670
3719	3795
3824	3838
3842	3937
3944	4101
4278	4319
4339	4361
4392	4440
4502	4603
4698	4919
4953	5011
5054	5177
