# Supplementary material for: Speaking and Listening with the Eyes: Gaze Signaling during Dyadic Interactions
Source: PLoS One. 2015 Aug 26;10(8):e0136905. doi: 10.1371/journal.pone.0136905 (PMC4550266; doi:10.1371/journal.pone.0136905)
Supplement: S1 Dataset — (ZIP) [file pone.0136905.s001.zip › gaze/01_headsup_game_direct.xls]

## Sheet: data
start	stop
1600	1880
5040	6960
7200	8680
19960	20880
25360	25640
29680	39080
39840	41880
43160	43360
43760	44560
44960	51560
52800	54800
57120	58560
59320	59680
61440	62800
63240	67400
68160	72160
74240	75760
76200	77760
78120	78320
80400	80720
81240	84560
87120	87240
87960	95000
95200	101080
101120	102280
103000	103360
105840	106360
106960	107160
108520	108920
109440	110040
110240	121080
124920	127640
130880	135520
136200	140120
140760	141640
142400	142680
143120	143440
143960	145040
145560	146040
146560	154960
155760	159360
161800	171120
174320	176400
177840	178800
183480	183920
184080	184520
188000	189320
190720	191240
195440	197560
199160	199760
200160	200640
201040	206480
206680	209840
210240	210480
211200	211800
212120	217520
217760	217840
218400	219080
219520	219760
220320	220720
221000	223200
223400	223960
224480	225440
225640	226520
227040	228400
228680	228960
229680	229920
234880	235400
236320	237040
267680	279440
285840	287040
287840	295240
295560	295880
296400	296560
297280	298200
299600	316440
316600	317000
317280	318880
319080	319640
320200	320520
321840	322000
323320	323920
329400	339240
342320	349480
350120	350320
357240	375000
375520	387960
388440	389280
390160	390360
398280	399440
404400	412240
434280	450680

## Sheet: frames
40	47
126	174
180	217
499	522
634	641
742	977
996	1047
1079	1084
1094	1114
1124	1289
1320	1370
1428	1464
1483	1492
1536	1570
1581	1685
1704	1804
1856	1894
1905	1944
1953	1958
2010	2018
2031	2114
2178	2181
2199	2375
2380	2527
2528	2557
2575	2584
2646	2659
2674	2679
2713	2723
2736	2751
2756	3027
3123	3191
3272	3388
3405	3503
3519	3541
3560	3567
3578	3586
3599	3626
3639	3651
3664	3874
3894	3984
4045	4278
4358	4410
4446	4470
4587	4598
4602	4613
4700	4733
4768	4781
4886	4939
4979	4994
5004	5016
5026	5162
5167	5246
5256	5262
5280	5295
5303	5438
5444	5446
5460	5477
5488	5494
5508	5518
5525	5580
5585	5599
5612	5636
5641	5663
5676	5710
5717	5724
5742	5748
5872	5885
5908	5926
6692	6986
7146	7176
7196	7381
7389	7397
7410	7414
7432	7455
7490	7911
7915	7925
7932	7972
7977	7991
8005	8013
8046	8050
8083	8098
8235	8481
8558	8737
8753	8758
8931	9375
9388	9699
9711	9732
9754	9759
9957	9986
10110	10306
10857	11267
