# Supplementary material for: Speaking and Listening with the Eyes: Gaze Signaling during Dyadic Interactions
Source: PLoS One. 2015 Aug 26;10(8):e0136905. doi: 10.1371/journal.pone.0136905 (PMC4550266; doi:10.1371/journal.pone.0136905)
Supplement: S1 Dataset — (ZIP) [file pone.0136905.s001.zip › gaze/02_20q_game_direct.xls]

## Sheet: data
start	stop
4640	5800
10880	12800
13480	41280
43480	46720
51760	52400
53800	57080
61120	67280
67760	70080
74320	78400
80520	82280
87040	90640
95800	96680
99800	101680
106920	109680
110200	110440
112920	121160
124080	131960
133920	139680
140360	183120
183640	208280
209960	210160

## Sheet: frames
116	145
272	320
337	1032
1087	1168
1294	1310
1345	1427
1528	1682
1694	1752
1858	1960
2013	2057
2176	2266
2395	2417
2495	2542
2673	2742
2755	2761
2823	3029
3102	3299
3348	3492
3509	4578
4591	5207
5249	5254
