# Supplementary material for: Speaking and Listening with the Eyes: Gaze Signaling during Dyadic Interactions
Source: PLoS One. 2015 Aug 26;10(8):e0136905. doi: 10.1371/journal.pone.0136905 (PMC4550266; doi:10.1371/journal.pone.0136905)
Supplement: S1 Dataset — (ZIP) [file pone.0136905.s001.zip › gaze/02_headsup_game_direct.xls]

## Sheet: data
start	stop
5160	10600
11440	11960
12320	13080
18880	19400
20400	21240
36680	41440
43000	44160
48400	58600
65480	70320
71200	71880
94240	95440
98720	105400
119960	126600
126840	135680
136080	140640
147600	148720
157760	165560
166200	166640
168240	176640
177000	188640
190640	192560
202000	209280
212600	213680
216360	218560
232840	234760
243720	244640
245960	249040
249800	250480
250760	252760
253680	255480
256040	259040
260120	260400
260760	274920
276120	278640
278960	279840
282240	304120
304320	309600
310000	311400
314160	316680
319640	320520
321320	321720
322640	323760
325720	326400
326680	327840
329760	350240
357000	362280
362960	380200
380480	381760
382640	386640
386960	389000
389640	390240
393320	394520
396320	396640
398440	411040
411360	412240
414040	415120
416480	419840
420480	422880
425320	426240
426600	428440
428880	448280
449040	450880
452120	453240

## Sheet: frames
129	265
286	299
308	327
472	485
510	531
917	1036
1075	1104
1210	1465
1637	1758
1780	1797
2356	2386
2468	2635
2999	3165
3171	3392
3402	3516
3690	3718
3944	4139
4155	4166
4206	4416
4425	4716
4766	4814
5050	5232
5315	5342
5409	5464
5821	5869
6093	6116
6149	6226
6245	6262
6269	6319
6342	6387
6401	6476
6503	6510
6519	6873
6903	6966
6974	6996
7056	7603
7608	7740
7750	7785
7854	7917
7991	8013
8033	8043
8066	8094
8143	8160
8167	8196
8244	8756
8925	9057
9074	9505
9512	9544
9566	9666
9674	9725
9741	9756
9833	9863
9908	9916
9961	10276
10284	10306
10351	10378
10412	10496
10512	10572
10633	10656
10665	10711
10722	11207
11226	11272
11303	11331
