# Supplementary material for: Speaking and Listening with the Eyes: Gaze Signaling during Dyadic Interactions
Source: PLoS One. 2015 Aug 26;10(8):e0136905. doi: 10.1371/journal.pone.0136905 (PMC4550266; doi:10.1371/journal.pone.0136905)
Supplement: S1 Dataset — (ZIP) [file pone.0136905.s001.zip › gaze/03_20q_game_direct.xls]

## Sheet: data
start	stop
28280	30280
31320	32360
35560	47440
55000	57920
59520	63800
64400	66760
67480	75880
78160	83280
83640	84080
84840	85840
86800	94040
95080	98640
100320	103400
103720	104320
110080	113600
114720	115360
122360	129960
130560	134040
140400	141880
144960	145240
146080	147200
147440	150280
150480	152680
153040	154040
157280	158080
158520	160080
161680	164200
166240	166760
169440	172760
173760	174680
176880	177960
178840	179080
184120	186760
190720	194240
199560	200200
202120	205320
207240	215040
217400	218160
218840	226720
227120	227960
229440	233680
234080	234680
237520	252880
254960	256160
264920	271080
292080	294680
295400	295640
297520	299960
303120	304640
305400	306000
307680	311640
312840	313480
316080	319560
324880	328280
331600	333360
334600	334920
339800	341160
346880	347520
347880	356080
357840	359640
363960	366720
369320	372200
382280	387720
391480	392360
393280	396360
405320	409280
411120	412520
414640	414960
415880	422160
422600	424520
435840	437200
439320	441760
455040	456800
458120	461880
465000	468560
472760	474920
498320	499840
508600	510600

## Sheet: frames
707	757
783	809
889	1186
1375	1448
1488	1595
1610	1669
1687	1897
1954	2082
2091	2102
2121	2146
2170	2351
2377	2466
2508	2585
2593	2608
2752	2840
2868	2884
3059	3249
3264	3351
3510	3547
3624	3631
3652	3680
3686	3757
3762	3817
3826	3851
3932	3952
3963	4002
4042	4105
4156	4169
4236	4319
4344	4367
4422	4449
4471	4477
4603	4669
4768	4856
4989	5005
5053	5133
5181	5376
5435	5454
5471	5668
5678	5699
5736	5842
5852	5867
5938	6322
6374	6404
6623	6777
7302	7367
7385	7391
7438	7499
7578	7616
7635	7650
7692	7791
7821	7837
7902	7989
8122	8207
8290	8334
8365	8373
8495	8529
8672	8688
8697	8902
8946	8991
9099	9168
9233	9305
9557	9693
9787	9809
9832	9909
10133	10232
10278	10313
10366	10374
10397	10554
10565	10613
10896	10930
10983	11044
11376	11420
11453	11547
11625	11714
11819	11873
12458	12496
12715	12765
