# Supplementary material for: Speaking and Listening with the Eyes: Gaze Signaling during Dyadic Interactions
Source: PLoS One. 2015 Aug 26;10(8):e0136905. doi: 10.1371/journal.pone.0136905 (PMC4550266; doi:10.1371/journal.pone.0136905)
Supplement: S1 Dataset — (ZIP) [file pone.0136905.s001.zip › gaze/03_headsup_game_direct.xls]

## Sheet: data
start	stop
1480	1720
11040	11640
13680	14640
16360	16720
31920	33640
34240	36280
45080	45600
46760	48320
48880	61640
62800	64160
64440	69640
70440	70920
73040	73360
75240	75480
78160	92440
93400	94200
96800	102480
102840	108640
109400	128920
129160	131880
133000	134200
134600	136280
136640	137280
137560	148480
150000	151200
152240	152560
155920	156600
163800	165120
166560	166960
168000	172560
173480	173920
175920	177880
181520	182120
183920	184040
184440	196840
197520	198320
200120	200440
201920	202840
210040	212800
214120	214720
218960	220440
221880	222720
228800	229360
232200	233160
233880	234880
235560	235840
237160	238720
241360	246640
252720	253360
260000	286240
287480	289000
289560	291360
292760	295000
295840	301960
302280	303720
304320	305880
306560	307560
308200	319280
319920	325320
325960	327400
328120	330120
330840	339640
339920	349760
350840	352800
353320	356000
356640	357400
360520	361440
363560	364280
369560	370440
371920	372320
373000	375680
376040	385560
388960	392000
395960	396480
396800	397440
398360	399080
399400	406800
407720	410120
410360	412280
412920	413240
414040	414760

## Sheet: frames
37	43
276	291
342	366
409	418
798	841
856	907
1127	1140
1169	1208
1222	1541
1570	1604
1611	1741
1761	1773
1826	1834
1881	1887
1954	2311
2335	2355
2420	2562
2571	2716
2735	3223
3229	3297
3325	3355
3365	3407
3416	3432
3439	3712
3750	3780
3806	3814
3898	3915
4095	4128
4164	4174
4200	4314
4337	4348
4398	4447
4538	4553
4598	4601
4611	4921
4938	4958
5003	5011
5048	5071
5251	5320
5353	5368
5474	5511
5547	5568
5720	5734
5805	5829
5847	5872
5889	5896
5929	5968
6034	6166
6318	6334
6500	7156
7187	7225
7239	7284
7319	7375
7396	7549
7557	7593
7608	7647
7664	7689
7705	7982
7998	8133
8149	8185
8203	8253
8271	8491
8498	8744
8771	8820
8833	8900
8916	8935
9013	9036
9089	9107
9239	9261
9298	9308
9325	9392
9401	9639
9724	9800
9899	9912
9920	9936
9959	9977
9985	10170
10193	10253
10259	10307
10323	10331
10351	10369
