# Supplementary material for: Speaking and Listening with the Eyes: Gaze Signaling during Dyadic Interactions
Source: PLoS One. 2015 Aug 26;10(8):e0136905. doi: 10.1371/journal.pone.0136905 (PMC4550266; doi:10.1371/journal.pone.0136905)
Supplement: S1 Dataset — (ZIP) [file pone.0136905.s001.zip › gaze/04_headsup_game_direct.xls]

## Sheet: data
start	stop
19200	19520
20080	21320
23720	26760
27600	30360
31400	31880
35760	37120
41440	41560
44840	45720
47200	47480
48160	48400
48760	49000
49240	49560
49600	50160
51160	54720
56920	59480
59960	61560
62240	62680
63480	66920
67320	68200
69200	70160
73240	73560
76160	80640
82960	86640
87560	91160
92120	93000
97560	100880
101920	102240
102360	105000
108160	111400
113280	114720
115760	118560
119400	122640
124160	126280
131440	137800
138680	140240
144240	146320
146960	148960
158160	158640
163280	166000
166480	170720
171880	172920
175600	180080
180440	181560
181800	182080
183360	190560
193760	195960
196480	197280
201760	202880
205240	205360
206400	209400
214640	218760
228920	231480
233000	233880
245760	246680
249600	250200
260120	260240
262160	264040
266960	267520
277800	279040
285280	285560
285680	285720
285800	285840
285880	285920
285960	286040
286080	286120
286160	286640
286680	286760
286800	287000
287120	289160
289840	290480
298200	299440
309800	310440
318440	319240
324800	326520
334120	335360
348840	349240
351680	353600
356280	360880
361760	369640
379200	379680
383480	386440
387400	389680
394320	395080

## Sheet: frames
480	488
502	533
593	669
690	759
785	797
894	928
1036	1039
1121	1143
1180	1187
1204	1210
1219	1225
1231	1239
1240	1254
1279	1368
1423	1487
1499	1539
1556	1567
1587	1673
1683	1705
1730	1754
1831	1839
1904	2016
2074	2166
2189	2279
2303	2325
2439	2522
2548	2556
2559	2625
2704	2785
2832	2868
2894	2964
2985	3066
3104	3157
3286	3445
3467	3506
3606	3658
3674	3724
3954	3966
4082	4150
4162	4268
4297	4323
4390	4502
4511	4539
4545	4552
4584	4764
4844	4899
4912	4932
5044	5072
5131	5134
5160	5235
5366	5469
5723	5787
5825	5847
6144	6167
6240	6255
6503	6506
6554	6601
6674	6688
6945	6976
7132	7139
7142	7143
7145	7146
7147	7148
7149	7151
7152	7153
7154	7166
7167	7169
7170	7175
7178	7229
7246	7262
7455	7486
7745	7761
7961	7981
8120	8163
8353	8384
8721	8731
8792	8840
8907	9022
9044	9241
9480	9492
9587	9661
9685	9742
9858	9877
