# Supplementary material for: Speaking and Listening with the Eyes: Gaze Signaling during Dyadic Interactions
Source: PLoS One. 2015 Aug 26;10(8):e0136905. doi: 10.1371/journal.pone.0136905 (PMC4550266; doi:10.1371/journal.pone.0136905)
Supplement: S1 Dataset — (ZIP) [file pone.0136905.s001.zip › gaze/07_20q_game_direct.xls]

## Sheet: data
start	stop
27360	33040
34080	34480
35320	38000
38760	42400
47920	48920
57320	71720
74360	77360
78280	81960
83040	86120
87680	94400
99120	100120
124920	127200
133600	134560
139880	140880
149600	150680
155040	163080
166440	168880
172600	176160
176600	178280
184640	186960
188840	194680
204080	205880
211080	215560
217840	217960
219160	223680
225000	225040
229480	230360
234960	235440
240400	242200
243360	249560
251520	255960
263920	265760
272840	273880
277720	279160
280560	284760
290160	294480
296360	301240
302480	303280
306200	308080
310320	314680
316400	323520
326600	328040
331440	333760
334480	344320
353520	359320
361560	363240
364920	365240
373400	381200
396560	398200
400320	402520
414760	416120
421880	422720
423160	427080
430080	441280
444800	447880
448840	449120
450640	452040
454600	469960
482800	496160
498840	502280
514280	514760
517200	521320
521960	523280
536600	540160
541000	543000
548080	550480
561160	571920
573040	574960
583000	586960
592640	592720
594720	595360
596840	597240
600400	602280
602720	603720
613800	614240
614680	616920
624480	625360
626640	628680
631040	636320
643320	644960
647160	647480
653720	655080
656080	658040
663080	665520
669080	670880
674920	675200
677840	687760
688200	689240

## Sheet: frames
684	826
852	862
883	950
969	1060
1198	1223
1433	1793
1859	1934
1957	2049
2076	2153
2192	2360
2478	2503
3123	3180
3340	3364
3497	3522
3740	3767
3876	4077
4161	4222
4315	4404
4415	4457
4616	4674
4721	4867
5102	5147
5277	5389
5446	5449
5479	5592
5625	5626
5737	5759
5874	5886
6010	6055
6084	6239
6288	6399
6598	6644
6821	6847
6943	6979
7014	7119
7254	7362
7409	7531
7562	7582
7655	7702
7758	7867
7910	8088
8165	8201
8286	8344
8362	8608
8838	8983
9039	9081
9123	9131
9335	9530
9914	9955
10008	10063
10369	10403
10547	10568
10579	10677
10752	11032
11120	11197
11221	11228
11266	11301
11365	11749
12070	12404
12471	12557
12857	12869
12930	13033
13049	13082
13415	13504
13525	13575
13702	13762
14029	14298
14326	14374
14575	14674
14816	14818
14868	14884
14921	14931
15010	15057
15068	15093
15345	15356
15367	15423
15612	15634
15666	15717
15776	15908
16083	16124
16179	16187
16343	16377
16402	16451
16577	16638
16727	16772
16873	16880
16946	17194
17205	17231
