# Supplementary material for: Speaking and Listening with the Eyes: Gaze Signaling during Dyadic Interactions
Source: PLoS One. 2015 Aug 26;10(8):e0136905. doi: 10.1371/journal.pone.0136905 (PMC4550266; doi:10.1371/journal.pone.0136905)
Supplement: S1 Dataset — (ZIP) [file pone.0136905.s001.zip › gaze/07_headsup_game_direct.xls]

## Sheet: data
start	stop
19400	19520
36360	36640
59680	60360
75080	77720
79400	92560
94440	95000
104640	105320
105800	106680
142480	146400
153120	157400
175320	177800
178400	178680
182320	183240
185360	188520
189680	189920
193040	196800
201040	205240
216000	217880
224200	225120
239440	240920
242280	244080
246200	246440
253280	255640
259560	260480
271640	272320
273680	280600
346840	347840
384560	384600
387240	387800
416440	431360
453080	454560
475160	476000
480520	483640
484680	486160
486840	487560
489160	489520
490120	490880
492120	493240
494000	494480
495480	497400
517640	518000
527680	528760

## Sheet: frames
485	488
909	916
1492	1509
1877	1943
1985	2314
2361	2375
2616	2633
2645	2667
3562	3660
3828	3935
4383	4445
4460	4467
4558	4581
4634	4713
4742	4748
4826	4920
5026	5131
5400	5447
5605	5628
5986	6023
6057	6102
6155	6161
6332	6391
6489	6512
6791	6808
6842	7015
8671	8696
9614	9615
9681	9695
10411	10784
11327	11364
11879	11900
12013	12091
12117	12154
12171	12189
12229	12238
12253	12272
12303	12331
12350	12362
12387	12435
12941	12950
13192	13219
