# Supplementary material for: Speaking and Listening with the Eyes: Gaze Signaling during Dyadic Interactions
Source: PLoS One. 2015 Aug 26;10(8):e0136905. doi: 10.1371/journal.pone.0136905 (PMC4550266; doi:10.1371/journal.pone.0136905)
Supplement: S1 Dataset — (ZIP) [file pone.0136905.s001.zip › gaze/08_20q_game_direct.xls]

## Sheet: data
start	stop
10600	11000
12600	13000
14080	14320
16560	16880
26920	37200
38440	38960
41640	42280
43080	44520
46760	48520
51840	53560
54480	55280
97200	97880
113440	124400
137960	138200
145720	146080
146960	147320
148000	149760
156120	157040
185000	188560
188760	188800
189640	189720
191240	191360
191480	193640
194240	196320
202680	204080
204120	204320
204600	206360
206560	207080
207880	208600
209000	215280
215480	221920
222200	224200
224800	227920
228200	231040
231240	232920
233000	235000
235160	237800
238800	242560
244440	245120
245320	247840
248960	249840
251400	256280
263240	274760
276760	279960
280400	324040
326400	327520
332640	343840
348360	350240
350840	382000
384200	384440
384720	385400
386240	390720
391600	391840
392040	394160
396320	402320
413680	416440
416680	446000
450160	469360
472160	495520
498000	528560
529400	544400
545440	559480
559600	559680
559800	559840
559880	559960
560120	560360
560400	560480
560600	561520
561600	561720
562120	562160
562200	562280
562960	563000
563200	565120
566480	569000
570280	570320
576480	580720
624360	624520
624560	624680
624760	624800
624960	626280
628440	629120
654400	655960
665720	665960
666640	668000
674160	674720
677360	679120
680400	680560

## Sheet: frames
265	275
315	325
352	358
414	422
673	930
961	974
1041	1057
1077	1113
1169	1213
1296	1339
1362	1382
2430	2447
2836	3110
3449	3455
3643	3652
3674	3683
3700	3744
3903	3926
4625	4714
4719	4720
4741	4743
4781	4784
4787	4841
4856	4908
5067	5102
5103	5108
5115	5159
5164	5177
5197	5215
5225	5382
5387	5548
5555	5605
5620	5698
5705	5776
5781	5823
5825	5875
5879	5945
5970	6064
6111	6128
6133	6196
6224	6246
6285	6407
6581	6869
6919	6999
7010	8101
8160	8188
8316	8596
8709	8756
8771	9550
9605	9611
9618	9635
9656	9768
9790	9796
9801	9854
9908	10058
10342	10411
10417	11150
11254	11734
11804	12388
12450	13214
13235	13610
13636	13987
13990	13992
13995	13996
13997	13999
14003	14009
14010	14012
14015	14038
14040	14043
14053	14054
14055	14057
14074	14075
14080	14128
14162	14225
14257	14258
14412	14518
15609	15613
15614	15617
15619	15620
15624	15657
15711	15728
16360	16399
16643	16649
16666	16700
16854	16868
16934	16978
17010	17014
