# Supplementary material for: Speaking and Listening with the Eyes: Gaze Signaling during Dyadic Interactions
Source: PLoS One. 2015 Aug 26;10(8):e0136905. doi: 10.1371/journal.pone.0136905 (PMC4550266; doi:10.1371/journal.pone.0136905)
Supplement: S1 Dataset — (ZIP) [file pone.0136905.s001.zip › gaze/08_headsup_game_direct.xls]

## Sheet: data
start	stop
294920	295280
297640	297880
312360	312960
325960	326400
332080	332480
341200	341840
346040	346440
535400	535800

## Sheet: frames
7373	7382
7441	7447
7809	7824
8149	8160
8302	8312
8530	8546
8651	8661
13385	13395
