# Supplementary material for: Speaking and Listening with the Eyes: Gaze Signaling during Dyadic Interactions
Source: PLoS One. 2015 Aug 26;10(8):e0136905. doi: 10.1371/journal.pone.0136905 (PMC4550266; doi:10.1371/journal.pone.0136905)
Supplement: S1 Dataset — (ZIP) [file pone.0136905.s001.zip › gaze/09_20q_game_direct.xls]

## Sheet: data
start	stop
560	680
4400	5320
5800	7120
7520	9680
10320	12520
12840	16160
19560	19880
20120	22680
22960	23160
24400	24840
25960	27560
28040	29280
29720	30320
30520	30800
31480	31760
32480	32680
33040	33200
33840	34280
34520	34680
35400	37040
37720	38040
38320	39080
39960	40360
40480	40720
42200	42600
47560	48360
48640	49240
49440	51920
53720	55160
60120	62280
71920	72080
72400	75680
75800	77640
78280	79240
79360	79680
80280	81120
81400	81920
84040	85680
86200	86400
87040	87280
87640	88440
88560	88960
89760	92080
92960	93480
95520	99200
99400	101640
107160	112440
112920	114480
115200	116400
117040	118400
118920	120920
122760	123440
123680	124560
125280	129400
129800	130000
130320	131160
131560	131880
133000	133160
134520	134800
135160	135240
139480	139960
140680	141760
142120	142400
142960	144280
144760	145320
146320	146480
147600	147960
148560	149000
150400	150520
150680	150960
151280	151640
152520	152840
154120	154720
157080	157680
158480	158840
159520	160560
161800	163600
163920	163960
165040	167400
167640	168000
168240	168560
168920	171320
172040	172600
172800	172920
173480	173520
174080	174920
175080	177840
178200	178520
179840	180040
180480	181400
183200	183480
184280	184480
185560	186200
186600	186760
187200	187480
187840	188120
189000	189320
189600	190120
190440	191880
192160	195800
196080	197640
197840	198560
199320	199840
200720	203320
203640	204240
206560	207960
208520	208680
209120	209240
209840	210800
210880	210960
211800	212320
212840	213480
213640	213720
213880	214480
215160	216120
216560	217040
217120	217640
217760	218120
218240	218800
221920	222200
225080	226000
229000	232400
233320	233680
234720	236640
240000	240440
241840	243200
243520	244040
244960	245240
245720	246320
248080	248920
250600	252280
253680	254040
254440	255800
256560	258160
259880	261520
262360	265400
266280	266520
268360	268640
270280	272640
274280	275280
275720	276640
278800	278880
282360	282760
283360	284080
288320	288360
288640	292560
294480	296920
301040	302320
303600	303760
305640	308200
311640	312720
313120	313680
314240	314360
321400	322600
323960	324320
330120	332400
340200	340480
342880	344040
345000	346200
347640	348400
350800	351280
352480	353200
354240	354720
368800	370320
377360	380120
385440	389040
391160	395680
398320	398800
399800	402400
402880	405240
406920	409080
409440	409600
412080	413040
413960	415160
416160	417400
418120	418560
422720	424080
424920	425120
426080	426440
426840	428040
428560	430200
431480	431800
431920	432040
432360	432640
432760	432960
433640	434320

## Sheet: frames
14	17
110	133
145	178
188	242
258	313
321	404
489	497
503	567
574	579
610	621
649	689
701	732
743	758
763	770
787	794
812	817
826	830
846	857
863	867
885	926
943	951
958	977
999	1009
1012	1018
1055	1065
1189	1209
1216	1231
1236	1298
1343	1379
1503	1557
1798	1802
1810	1892
1895	1941
1957	1981
1984	1992
2007	2028
2035	2048
2101	2142
2155	2160
2176	2182
2191	2211
2214	2224
2244	2302
2324	2337
2388	2480
2485	2541
2679	2811
2823	2862
2880	2910
2926	2960
2973	3023
3069	3086
3092	3114
3132	3235
3245	3250
3258	3279
3289	3297
3325	3329
3363	3370
3379	3381
3487	3499
3517	3544
3553	3560
3574	3607
3619	3633
3658	3662
3690	3699
3714	3725
3760	3763
3767	3774
3782	3791
3813	3821
3853	3868
3927	3942
3962	3971
3988	4014
4045	4090
4098	4099
4126	4185
4191	4200
4206	4214
4223	4283
4301	4315
4320	4323
4337	4338
4352	4373
4377	4446
4455	4463
4496	4501
4512	4535
4580	4587
4607	4612
4639	4655
4665	4669
4680	4687
4696	4703
4725	4733
4740	4753
4761	4797
4804	4895
4902	4941
4946	4964
4983	4996
5018	5083
5091	5106
5164	5199
5213	5217
5228	5231
5246	5270
5272	5274
5295	5308
5321	5337
5341	5343
5347	5362
5379	5403
5414	5426
5428	5441
5444	5453
5456	5470
5548	5555
5627	5650
5725	5810
5833	5842
5868	5916
6000	6011
6046	6080
6088	6101
6124	6131
6143	6158
6202	6223
6265	6307
6342	6351
6361	6395
6414	6454
6497	6538
6559	6635
6657	6663
6709	6716
6757	6816
6857	6882
6893	6916
6970	6972
7059	7069
7084	7102
7208	7209
7216	7314
7362	7423
7526	7558
7590	7594
7641	7705
7791	7818
7828	7842
7856	7859
8035	8065
8099	8108
8253	8310
8505	8512
8572	8601
8625	8655
8691	8710
8770	8782
8812	8830
8856	8868
9220	9258
9434	9503
9636	9726
9779	9892
9958	9970
9995	10060
10072	10131
10173	10227
10236	10240
10302	10326
10349	10379
10404	10435
10453	10464
10568	10602
10623	10628
10652	10661
10671	10701
10714	10755
10787	10795
10798	10801
10809	10816
10819	10824
10841	10858
