# Supplementary material for: Speaking and Listening with the Eyes: Gaze Signaling during Dyadic Interactions
Source: PLoS One. 2015 Aug 26;10(8):e0136905. doi: 10.1371/journal.pone.0136905 (PMC4550266; doi:10.1371/journal.pone.0136905)
Supplement: S1 Dataset — (ZIP) [file pone.0136905.s001.zip › gaze/09_headsup_game_direct.xls]

## Sheet: data
start	stop
2960	3960
4480	5760
5800	8240
8560	11200
11760	12560
14360	14600
14800	16880
17680	18520
19520	19880
20760	20920
21560	23960
24440	25240
25520	25840
26960	28600
28800	29200
30160	30960
31320	31920
32200	32680
33760	34200
35280	35600
35960	37640
37960	39600
40320	43000
43520	44800
45240	47640
49800	52080
53080	53320
54040	55400
57120	57920
58400	60160
61000	63280
63640	65160
65880	66040
68080	68960
69840	71440
71680	71840
72560	74400
74800	75880
76120	76440
76880	80040
82040	83560
84800	85720
85880	87040
87200	87600
88040	91480
91720	93320
94000	96240
96520	96720
96880	97320
97560	97720
99160	100720
101320	102920
103720	105840
106440	107280
107760	108480
110320	112160
112680	112960
113160	115920
116200	116880
117160	118520
120080	123240
123440	124240
124520	124680
124880	125640
125880	127000
127520	127880
128320	128760
129040	129120
132600	132960
133160	133800
136200	138040
138560	142240
142640	143480
144000	147040
148520	149320
150000	150360
151240	152040
152240	156960
158360	160200
160360	163400
163800	164840
166520	167920
168680	169160
169400	170480
170840	171240
171440	171600
172280	173160
173360	173720
174200	174920
175840	176760
177240	177760
178440	182040
212560	213560
213960	215520
220000	221480
221800	222000
222520	225880
228800	230360
232840	233800
237160	240160
242080	244920
245240	245560
248200	249000
249200	250000
250160	252200
252400	254320
259720	260760
261280	261800
265240	266400
268200	269920
270200	272560
274480	277160
281680	282400
283200	283520
283960	284320
284720	286640
289160	290120
290600	290800
297120	299320
299760	302840
303200	303960
304880	305160
306360	306560
307320	309520
313120	315720
316160	317160
317520	317720
323840	325280
325360	325800
326880	327200
329440	329680
330800	331800
332360	334240
337880	339240
342840	344400
347960	348360
349040	350160
350720	350960
352800	353560
354320	355560
357960	359600
361920	362320
363520	363840
364360	364760
364960	366440
366720	367280
370000	372440
374200	374520
378360	378400
379200	379640
380840	381840
382440	382760
386240	386680
387200	387840
388080	388600
391760	393880
401560	402440
416600	417520

## Sheet: frames
74	99
112	144
145	206
214	280
294	314
359	365
370	422
442	463
488	497
519	523
539	599
611	631
638	646
674	715
720	730
754	774
783	798
805	817
844	855
882	890
899	941
949	990
1008	1075
1088	1120
1131	1191
1245	1302
1327	1333
1351	1385
1428	1448
1460	1504
1525	1582
1591	1629
1647	1651
1702	1724
1746	1786
1792	1796
1814	1860
1870	1897
1903	1911
1922	2001
2051	2089
2120	2143
2147	2176
2180	2190
2201	2287
2293	2333
2350	2406
2413	2418
2422	2433
2439	2443
2479	2518
2533	2573
2593	2646
2661	2682
2694	2712
2758	2804
2817	2824
2829	2898
2905	2922
2929	2963
3002	3081
3086	3106
3113	3117
3122	3141
3147	3175
3188	3197
3208	3219
3226	3228
3315	3324
3329	3345
3405	3451
3464	3556
3566	3587
3600	3676
3713	3733
3750	3759
3781	3801
3806	3924
3959	4005
4009	4085
4095	4121
4163	4198
4217	4229
4235	4262
4271	4281
4286	4290
4307	4329
4334	4343
4355	4373
4396	4419
4431	4444
4461	4551
5314	5339
5349	5388
5500	5537
5545	5550
5563	5647
5720	5759
5821	5845
5929	6004
6052	6123
6131	6139
6205	6225
6230	6250
6254	6305
6310	6358
6493	6519
6532	6545
6631	6660
6705	6748
6755	6814
6862	6929
7042	7060
7080	7088
7099	7108
7118	7166
7229	7253
7265	7270
7428	7483
7494	7571
7580	7599
7622	7629
7659	7664
7683	7738
7828	7893
7904	7929
7938	7943
8096	8132
8134	8145
8172	8180
8236	8242
8270	8295
8309	8356
8447	8481
8571	8610
8699	8709
8726	8754
8768	8774
8820	8839
8858	8889
8949	8990
9048	9058
9088	9096
9109	9119
9124	9161
9168	9182
9250	9311
9355	9363
9459	9460
9480	9491
9521	9546
9561	9569
9656	9667
9680	9696
9702	9715
9794	9847
10039	10061
10415	10438
