# Supplementary material for: Speaking and Listening with the Eyes: Gaze Signaling during Dyadic Interactions
Source: PLoS One. 2015 Aug 26;10(8):e0136905. doi: 10.1371/journal.pone.0136905 (PMC4550266; doi:10.1371/journal.pone.0136905)
Supplement: S1 Dataset — (ZIP) [file pone.0136905.s001.zip › gaze/10_20q_game_direct.xls]

## Sheet: data
start	stop
1360	1720
2880	3320
4680	4960
6880	8240
22240	23640
24000	24280
33640	34040
35880	36280
49680	50080
67120	67440
71320	71360
71440	71520
72280	72400
72480	73400
75760	77440
99440	100000
101560	101640
102040	102080
102800	103640
104120	105480
107720	110440
119800	120320
121040	121120
121920	122760
127400	127840
128280	128920
142480	144440
148680	149960
163120	163480
180600	181920
182320	182720
196840	197160
197920	198840
199320	199600
206480	207160
207960	208200
255160	263880
265280	271640
272040	272760
273880	275440
276880	283080
283760	295440
296160	296560
300440	306840
307680	308160
308840	310320
311560	313480
316760	317920
321400	333960
335760	345800
350400	350840
351440	351600
352120	353560
355840	360400
362200	377160
380400	389040
389840	392320
398040	400000
405680	407840
409120	415920
417600	417760
418080	418440
418600	420400
423240	429960
432480	433640

## Sheet: frames
34	43
72	83
117	124
172	206
556	591
600	607
841	851
897	907
1242	1252
1678	1686
1783	1784
1786	1788
1807	1810
1812	1835
1894	1936
2486	2500
2539	2541
2551	2552
2570	2591
2603	2637
2693	2761
2995	3008
3026	3028
3048	3069
3185	3196
3207	3223
3562	3611
3717	3749
4078	4087
4515	4548
4558	4568
4921	4929
4948	4971
4983	4990
5162	5179
5199	5205
6379	6597
6632	6791
6801	6819
6847	6886
6922	7077
7094	7386
7404	7414
7511	7671
7692	7704
7721	7758
7789	7837
7919	7948
8035	8349
8394	8645
8760	8771
8786	8790
8803	8839
8896	9010
9055	9429
9510	9726
9746	9808
9951	10000
10142	10196
10228	10398
10440	10444
10452	10461
10465	10510
10581	10749
10812	10841
