# Supplementary material for: Speaking and Listening with the Eyes: Gaze Signaling during Dyadic Interactions
Source: PLoS One. 2015 Aug 26;10(8):e0136905. doi: 10.1371/journal.pone.0136905 (PMC4550266; doi:10.1371/journal.pone.0136905)
Supplement: S1 Dataset — (ZIP) [file pone.0136905.s001.zip › gaze/10_headsup_game_direct.xls]

## Sheet: data
start	stop
2520	3040
5000	6280
7080	8880
9440	12000
15480	16520
17160	17960
21400	24640
28560	30520
33360	36120
38840	41800
44080	45480
46000	46240
47040	47240
50680	54240
59080	62000
64600	65640
68640	70400
70760	72760
72960	75000
77840	80240
82520	82760
83960	84200
86440	88800
89360	90360
90720	92200
94600	96160
99480	101360
106680	118320
120920	123680
127600	129480
136800	137440
138000	139080
141280	142200
142920	145320
145920	146200
148280	150080
154440	158520
161280	161920
163560	164560
169200	170200
172440	174280
176160	177280
178720	181880
208560	208760
213440	216240
216880	216960
217200	217440
217720	226280
226960	227320
227800	234360
235240	241920
242240	252240
252880	267640
268960	269080
269600	275440
276120	277160
280920	287680
288320	300560
301680	308520
308920	315080
316520	318760
321080	340960
343040	343920
344240	347560
348240	348840
352600	354960
355240	356600
357200	360440
360960	378440
379560	384000
390320	393400
393920	394360
399720	400240
416240	417080

## Sheet: frames
63	76
125	157
177	222
236	300
387	413
429	449
535	616
714	763
834	903
971	1045
1102	1137
1150	1156
1176	1181
1267	1356
1477	1550
1615	1641
1716	1760
1769	1819
1824	1875
1946	2006
2063	2069
2099	2105
2161	2220
2234	2259
2268	2305
2365	2404
2487	2534
2667	2958
3023	3092
3190	3237
3420	3436
3450	3477
3532	3555
3573	3633
3648	3655
3707	3752
3861	3963
4032	4048
4089	4114
4230	4255
4311	4357
4404	4432
4468	4547
5214	5219
5336	5406
5422	5424
5430	5436
5443	5657
5674	5683
5695	5859
5881	6048
6056	6306
6322	6691
6724	6727
6740	6886
6903	6929
7023	7192
7208	7514
7542	7713
7723	7877
7913	7969
8027	8524
8576	8598
8606	8689
8706	8721
8815	8874
8881	8915
8930	9011
9024	9461
9489	9600
9758	9835
9848	9859
9993	10006
10406	10427
