# Supplementary material for: Speaking and Listening with the Eyes: Gaze Signaling during Dyadic Interactions
Source: PLoS One. 2015 Aug 26;10(8):e0136905. doi: 10.1371/journal.pone.0136905 (PMC4550266; doi:10.1371/journal.pone.0136905)
Supplement: S1 Dataset — (ZIP) [file pone.0136905.s001.zip › gaze/11_20q_game_direct.xls]

## Sheet: data
start	stop
33400	35760
37040	38680
41720	43440
46520	50240
50760	52360
56040	64000
64840	67480
69560	74440
75400	75440
82320	89280
91240	94200
97560	99640
100120	100720
101560	105280
107160	112280
115640	120560
127520	128880
129640	136440
146200	154440
155800	158760
165800	173480
177640	179560
180200	180640
190360	197680
205920	207640
211520	217640
224520	228280
236240	239520
239840	240680
247640	251240
252320	261760
263240	263840
266400	267480
268720	269320
269840	271080
271520	272000
276600	380480
381360	392040
392560	450840

## Sheet: frames
835	894
926	967
1043	1086
1163	1256
1269	1309
1401	1600
1621	1687
1739	1861
1885	1886
2058	2232
2281	2355
2439	2491
2503	2518
2539	2632
2679	2807
2891	3014
3188	3222
3241	3411
3655	3861
3895	3969
4145	4337
4441	4489
4505	4516
4759	4942
5148	5191
5288	5441
5613	5707
5906	5988
5996	6017
6191	6281
6308	6544
6581	6596
6660	6687
6718	6733
6746	6777
6788	6800
6915	9512
9534	9801
9814	11271
