# Supplementary material for: Speaking and Listening with the Eyes: Gaze Signaling during Dyadic Interactions
Source: PLoS One. 2015 Aug 26;10(8):e0136905. doi: 10.1371/journal.pone.0136905 (PMC4550266; doi:10.1371/journal.pone.0136905)
Supplement: S1 Dataset — (ZIP) [file pone.0136905.s001.zip › gaze/11_headsup_game_direct.xls]

## Sheet: data
start	stop
6480	7000
7800	9600
10360	10760
13800	32280
42120	91400
91800	113680
114960	176400
176640	204000
221640	223400
231200	231480
259760	262280
265120	265320
269120	270000
276440	277160
281560	285760
299240	308040
311960	314080
332640	335320
337640	340160
342240	342880
347680	349720
357680	359680
370320	372760
384280	385640

## Sheet: frames
162	175
195	240
259	269
345	807
1053	2285
2295	2842
2874	4410
4416	5100
5541	5585
5780	5787
6494	6557
6628	6633
6728	6750
6911	6929
7039	7144
7481	7701
7799	7852
8316	8383
8441	8504
8556	8572
8692	8743
8942	8992
9258	9319
9607	9641
