# Supplementary material for: Speaking and Listening with the Eyes: Gaze Signaling during Dyadic Interactions
Source: PLoS One. 2015 Aug 26;10(8):e0136905. doi: 10.1371/journal.pone.0136905 (PMC4550266; doi:10.1371/journal.pone.0136905)
Supplement: S1 Dataset — (ZIP) [file pone.0136905.s001.zip › gaze/12_20q_game_direct.xls]

## Sheet: data
start	stop
33400	33920
35280	36240
37720	38040
42520	48320
49960	52080
54160	54200
54240	54280
54800	55040
55160	56720
58040	61800
62840	71000
73080	73840
74080	74400
75640	83200
83720	83880
84360	87520
89600	90040
90360	91040
91880	91920
92320	102280
103120	103160
103240	103280
103880	108360
108840	108880
109000	116640
118440	128760
129680	129720
138200	138240
141280	141520
141960	146640
162280	162320
169160	169200
169320	169360
169480	169520
169720	169800
171800	171840
172000	172080
173560	178280
183000	183040
183840	183880
185400	185440
186240	188400
188960	189200
192120	192200
192480	192560
192800	204320
208000	211600
212920	214880
216440	216480
216560	216600
217760	217800
217920	218040
220520	220560
220680	220720
221000	240080
241240	241280
241400	257000
257840	260400
261000	261480
262880	263880
264520	264680
264960	266200
268400	270080
272640	278960
280520	280560
281320	281360
282720	282920
283320	287080
290760	292800
296880	297080
297280	297320
297960	298480
299160	300880
305000	305040
307000	312560
317640	318000
327400	327440
328800	328840
340480	342040
342640	342680
344000	344600
345560	347640
353440	356440
356720	357040
357800	357840
358400	359800
360480	361640
373560	374920
378320	381880
402160	406360
407880	409280
414040	414480
415200	418080
423800	424520

## Sheet: frames
835	848
882	906
943	951
1063	1208
1249	1302
1354	1355
1356	1357
1370	1376
1379	1418
1451	1545
1571	1775
1827	1846
1852	1860
1891	2080
2093	2097
2109	2188
2240	2251
2259	2276
2297	2298
2308	2557
2578	2579
2581	2582
2597	2709
2721	2722
2725	2916
2961	3219
3242	3243
3455	3456
3532	3538
3549	3666
4057	4058
4229	4230
4233	4234
4237	4238
4243	4245
4295	4296
4300	4302
4339	4457
4575	4576
4596	4597
4635	4636
4656	4710
4724	4730
4803	4805
4812	4814
4820	5108
5200	5290
5323	5372
5411	5412
5414	5415
5444	5445
5448	5451
5513	5514
5517	5518
5525	6002
6031	6032
6035	6425
6446	6510
6525	6537
6572	6597
6613	6617
6624	6655
6710	6752
6816	6974
7013	7014
7033	7034
7068	7073
7083	7177
7269	7320
7422	7427
7432	7433
7449	7462
7479	7522
7625	7626
7675	7814
7941	7950
8185	8186
8220	8221
8512	8551
8566	8567
8600	8615
8639	8691
8836	8911
8918	8926
8945	8946
8960	8995
9012	9041
9339	9373
9458	9547
10054	10159
10197	10232
10351	10362
10380	10452
10595	10613
