# Supplementary material for: Speaking and Listening with the Eyes: Gaze Signaling during Dyadic Interactions
Source: PLoS One. 2015 Aug 26;10(8):e0136905. doi: 10.1371/journal.pone.0136905 (PMC4550266; doi:10.1371/journal.pone.0136905)
Supplement: S1 Dataset — (ZIP) [file pone.0136905.s001.zip › gaze/12_headsup_game_direct.xls]

## Sheet: data
start	stop
5000	5280
5920	6320
7200	7800
8840	10360
35160	35760
51280	52280
54720	55680
64520	65040
65760	66320
66840	67760
73320	74160
101920	102120
157880	158640
160400	160680
173680	174760
192520	193800
214080	222640
223240	231880
232320	232760
233040	239320
239720	248240
248600	254240
254720	255120
255360	255560
255800	260760
261200	261240
262240	268720
269720	270800
273480	275560
276040	282240
285440	299960
300360	300920
301440	302920
303720	306160
307400	358600
360960	389760
390520	392520
394440	395720

## Sheet: frames
125	132
148	158
180	195
221	259
879	894
1282	1307
1368	1392
1613	1626
1644	1658
1671	1694
1833	1854
2548	2553
3947	3966
4010	4017
4342	4369
4813	4845
5352	5566
5581	5797
5808	5819
5826	5983
5993	6206
6215	6356
6368	6378
6384	6389
6395	6519
6530	6531
6556	6718
6743	6770
6837	6889
6901	7056
7136	7499
7509	7523
7536	7573
7593	7654
7685	8965
9024	9744
9763	9813
9861	9893
