# Supplementary material for: Speaking and Listening with the Eyes: Gaze Signaling during Dyadic Interactions
Source: PLoS One. 2015 Aug 26;10(8):e0136905. doi: 10.1371/journal.pone.0136905 (PMC4550266; doi:10.1371/journal.pone.0136905)
Supplement: S1 Dataset — (ZIP) [file pone.0136905.s001.zip › gaze/13_20q_game_direct.xls]

## Sheet: data
start	stop
3720	4720
7000	7360
7920	10720
11800	21840
26560	38680
42080	47760
50160	52240
55080	57000
57720	60880
68640	71120
73960	75640
78560	83160
92680	98000
100040	102560
127600	130400
135360	139720
157800	161960
170520	177520
177960	181400
182440	184280
191240	193320
193880	196600
203000	205120
205800	208680
214440	214880
228520	231280
232760	235240
240120	241160
252040	274160
274920	283200
285120	290120
291240	299120
299720	305960
306880	311880
312400	312720
313320	315480
316680	318200
319280	329720
333280	337120
337920	343200
343960	348760
349400	355720
356600	372120
372760	377720
378080	378320
379000	381840
386080	387400
391480	392280
395240	397280
398120	407280
407600	408640
409160	414680
420200	428080
431600	441240
443360	444520
446080	448800
449640	458200
458880	460960
464600	466840
467440	471360
471880	487200
488600	491360
492680	494880
495240	497280
497560	502960
512640	514200
521760	534640
535440	537640
540920	541760
543040	547480
554680	558720
560560	563080
566120	567680
568080	572600
573320	577040
577600	578320
581480	588200
588640	594720
595280	597080
600800	601040

## Sheet: frames
93	118
175	184
198	268
295	546
664	967
1052	1194
1254	1306
1377	1425
1443	1522
1716	1778
1849	1891
1964	2079
2317	2450
2501	2564
3190	3260
3384	3493
3945	4049
4263	4438
4449	4535
4561	4607
4781	4833
4847	4915
5075	5128
5145	5217
5361	5372
5713	5782
5819	5881
6003	6029
6301	6854
6873	7080
7128	7253
7281	7478
7493	7649
7672	7797
7810	7818
7833	7887
7917	7955
7982	8243
8332	8428
8448	8580
8599	8719
8735	8893
8915	9303
9319	9443
9452	9458
9475	9546
9652	9685
9787	9807
9881	9932
9953	10182
10190	10216
10229	10367
10505	10702
10790	11031
11084	11113
11152	11220
11241	11455
11472	11524
11615	11671
11686	11784
11797	12180
12215	12284
12317	12372
12381	12432
12439	12574
12816	12855
13044	13366
13386	13441
13523	13544
13576	13687
13867	13968
14014	14077
14153	14192
14202	14315
14333	14426
14440	14458
14537	14705
14716	14868
14882	14927
15020	15026
