# Supplementary material for: Speaking and Listening with the Eyes: Gaze Signaling during Dyadic Interactions
Source: PLoS One. 2015 Aug 26;10(8):e0136905. doi: 10.1371/journal.pone.0136905 (PMC4550266; doi:10.1371/journal.pone.0136905)
Supplement: S1 Dataset — (ZIP) [file pone.0136905.s001.zip › gaze/13_headsup_game_direct.xls]

## Sheet: data
start	stop
15720	16400
16920	18600
19760	19920
20560	26560
28560	29800
31800	32360
32960	35600
36000	36800
37240	48200
48720	50840
51720	53920
55000	56000
56400	57000
58760	68240
69760	76960
78920	81120
81520	84400
85480	86200
86880	87120
91240	98280
99240	104160
106040	107600
107840	108760
110280	112920
115040	115840
116440	118040
119600	120680
121160	121600
122200	124080
125400	132080
132640	134240
135120	136560
139560	139960
140960	143280
143800	146000
146480	155480
158080	159720
163720	165080
167800	168600
169160	170320
170680	173600
177880	178400
179040	181720
182520	185200
186120	186680
187000	187960
188560	192080
192640	193240
194280	196200
228600	230880
232720	236400
240440	253040
256960	260440
264400	266280
270200	275960
280080	282400
286440	286840
287160	291280
292520	296320
300160	303760
309800	313400
317800	318840
323520	328040
328600	331840
332760	336240
352000	358720
362800	365800
369920	374440
378040	382520
383280	383800
387320	389160
393280	397080
414280	414520

## Sheet: frames
393	410
423	465
494	498
514	664
714	745
795	809
824	890
900	920
931	1205
1218	1271
1293	1348
1375	1400
1410	1425
1469	1706
1744	1924
1973	2028
2038	2110
2137	2155
2172	2178
2281	2457
2481	2604
2651	2690
2696	2719
2757	2823
2876	2896
2911	2951
2990	3017
3029	3040
3055	3102
3135	3302
3316	3356
3378	3414
3489	3499
3524	3582
3595	3650
3662	3887
3952	3993
4093	4127
4195	4215
4229	4258
4267	4340
4447	4460
4476	4543
4563	4630
4653	4667
4675	4699
4714	4802
4816	4831
4857	4905
5715	5772
5818	5910
6011	6326
6424	6511
6610	6657
6755	6899
7002	7060
7161	7171
7179	7282
7313	7408
7504	7594
7745	7835
7945	7971
8088	8201
8215	8296
8319	8406
8800	8968
9070	9145
9248	9361
9451	9563
9582	9595
9683	9729
9832	9927
10357	10363
