# Supplementary material for: Speaking and Listening with the Eyes: Gaze Signaling during Dyadic Interactions
Source: PLoS One. 2015 Aug 26;10(8):e0136905. doi: 10.1371/journal.pone.0136905 (PMC4550266; doi:10.1371/journal.pone.0136905)
Supplement: S1 Dataset — (ZIP) [file pone.0136905.s001.zip › gaze/14_20q_game_direct.xls]

## Sheet: data
start	stop
20760	21680
32560	32760
33480	34920
36480	37640
62480	69680
71080	80280
83720	93960
98160	129120
130640	131360
131640	141040
141400	149280
155560	155600
155680	156040
158080	158400
162480	171640
175720	179360
181440	187920
188160	195320
196000	196080
202160	202200
203040	203200
208720	212840
213560	213720
215240	215280
219640	219920
221520	222240
223120	231600
232160	234600
247200	252600
265640	267720
273800	277040
289920	292960
294160	296200
298680	299960
311000	316920
328840	334720
336400	337560
346800	347520
348280	349640
349840	350200
355280	357320
359680	360320
371760	373920
374800	375280
382840	384160
396480	397480
403680	409400
428000	433960
434640	435280
447800	449800
465880	466160
470360	473520
490480	496320
503800	505200
511840	512560
533800	538200
540720	543000
553240	553600
554320	556520
587840	589000
593480	595480
596600	597400

## Sheet: frames
519	542
814	819
837	873
912	941
1562	1742
1777	2007
2093	2349
2454	3228
3266	3284
3291	3526
3535	3732
3889	3890
3892	3901
3952	3960
4062	4291
4393	4484
4536	4698
4704	4883
4900	4902
5054	5055
5076	5080
5218	5321
5339	5343
5381	5382
5491	5498
5538	5556
5578	5790
5804	5865
6180	6315
6641	6693
6845	6926
7248	7324
7354	7405
7467	7499
7775	7923
8221	8368
8410	8439
8670	8688
8707	8741
8746	8755
8882	8933
8992	9008
9294	9348
9370	9382
9571	9604
9912	9937
10092	10235
10700	10849
10866	10882
11195	11245
11647	11654
11759	11838
12262	12408
12595	12630
12796	12814
13345	13455
13518	13575
13831	13840
13858	13913
14696	14725
14837	14887
14915	14935
