# Supplementary material for: Speaking and Listening with the Eyes: Gaze Signaling during Dyadic Interactions
Source: PLoS One. 2015 Aug 26;10(8):e0136905. doi: 10.1371/journal.pone.0136905 (PMC4550266; doi:10.1371/journal.pone.0136905)
Supplement: S1 Dataset — (ZIP) [file pone.0136905.s001.zip › gaze/14_headsup_game_direct.xls]

## Sheet: data
start	stop
8160	8520
13560	14040
16120	20920
26320	38640
47720	49160
55720	59160
67640	70080
77440	90400
99280	100280
101040	103200
103720	106120
106840	114680
116040	119600
123960	140720
142160	146840
148080	148840
155200	164000
169880	171240
184000	184120
193160	196240
223760	227440
228240	233240
235240	236720
238960	241840
244880	245680
246840	249600
252920	255200
256760	259800
260240	260680
262880	265840
266080	266760
269000	273680
274720	276280
287640	287880
293080	294360
296160	296800
303240	303560
310160	312360
312840	315920
318360	319560
343640	344600
348240	353880
365760	366160
377600	379960
393920	393960
394600	397560
400000	402040

## Sheet: frames
204	213
339	351
403	523
658	966
1193	1229
1393	1479
1691	1752
1936	2260
2482	2507
2526	2580
2593	2653
2671	2867
2901	2990
3099	3518
3554	3671
3702	3721
3880	4100
4247	4281
4600	4603
4829	4906
5594	5686
5706	5831
5881	5918
5974	6046
6122	6142
6171	6240
6323	6380
6419	6495
6506	6517
6572	6646
6652	6669
6725	6842
6868	6907
7191	7197
7327	7359
7404	7420
7581	7589
7754	7809
7821	7898
7959	7989
8591	8615
8706	8847
9144	9154
9440	9499
9848	9849
9865	9939
10000	10051
