# Supplementary material for: Speaking and Listening with the Eyes: Gaze Signaling during Dyadic Interactions
Source: PLoS One. 2015 Aug 26;10(8):e0136905. doi: 10.1371/journal.pone.0136905 (PMC4550266; doi:10.1371/journal.pone.0136905)
Supplement: S1 Dataset — (ZIP) [file pone.0136905.s001.zip › gaze/15_20q_game_direct.xls]

## Sheet: data
start	stop
5960	7560
16920	17160
17520	18760
19960	20760
23560	27640
28440	31600
32160	36960
37280	43960
45040	47800
48160	51960
56360	60480
61360	64240
64640	68120
68520	70680
72080	72120
76640	77000
77480	77560
84000	88360
93680	95760
97280	104040
114760	116680
118360	118400
121640	121920
123040	126000
127920	130080
133440	136960
149280	151080
155600	157600
161520	162960
176720	179040
185600	187240
188960	189360
190040	190080
190520	190600
192920	194400
202960	204520
215600	216240
248240	254160
289640	291960
295480	297800
299600	301440
304800	305640
306240	306480

## Sheet: frames
149	189
423	429
438	469
499	519
589	691
711	790
804	924
932	1099
1126	1195
1204	1299
1409	1512
1534	1606
1616	1703
1713	1767
1802	1803
1916	1925
1937	1939
2100	2209
2342	2394
2432	2601
2869	2917
2959	2960
3041	3048
3076	3150
3198	3252
3336	3424
3732	3777
3890	3940
4038	4074
4418	4476
4640	4681
4724	4734
4751	4752
4763	4765
4823	4860
5074	5113
5390	5406
6206	6354
7241	7299
7387	7445
7490	7536
7620	7641
7656	7662
