# Supplementary material for: Speaking and Listening with the Eyes: Gaze Signaling during Dyadic Interactions
Source: PLoS One. 2015 Aug 26;10(8):e0136905. doi: 10.1371/journal.pone.0136905 (PMC4550266; doi:10.1371/journal.pone.0136905)
Supplement: S1 Dataset — (ZIP) [file pone.0136905.s001.zip › gaze/15_headsup_game_direct.xls]

## Sheet: data
start	stop
4320	5440
8120	8400
27000	27960
31560	32040
37680	41200
44880	45640
46560	48480
66680	69040
69160	71800
76760	79960
80520	84240
84600	84960
89320	92840
95400	98680
114200	116880
117360	120280
120600	120840
121600	122880
129960	131960
140440	141440
142480	142560
142680	143720
148680	151720
153760	159440
164880	167080
169000	177880
178240	179000
181880	185360
189520	193040
199400	201680
202840	204960
208280	212600
219640	223920
227840	231880
232480	232760
239840	240040
244760	248160
249600	253520
253920	254440
257120	258360
268880	269520
271480	272280
276200	282120
283600	288280
291560	294040
295600	297880
299440	300320
303000	311200
312560	316720
318440	319000
320040	322560
323920	325960
326240	328480
329120	334320
334680	337480
339360	341880
342560	344600
347280	352960
353120	354960
356000	357960
358160	363360
366640	367800
370120	377560
377600	377840
380760	384960
387600	387960
389920	392800
393040	401520
402000	407320
408560	415400
417920	418720
421160	429160
434840	437920
440720	444040
444680	457560

## Sheet: frames
108	136
203	210
675	699
789	801
942	1030
1122	1141
1164	1212
1667	1726
1729	1795
1919	1999
2013	2106
2115	2124
2233	2321
2385	2467
2855	2922
2934	3007
3015	3021
3040	3072
3249	3299
3511	3536
3562	3564
3567	3593
3717	3793
3844	3986
4122	4177
4225	4447
4456	4475
4547	4634
4738	4826
4985	5042
5071	5124
5207	5315
5491	5598
5696	5797
5812	5819
5996	6001
6119	6204
6240	6338
6348	6361
6428	6459
6722	6738
6787	6807
6905	7053
7090	7207
7289	7351
7390	7447
7486	7508
7575	7780
7814	7918
7961	7975
8001	8064
8098	8149
8156	8212
8228	8358
8367	8437
8484	8547
8564	8615
8682	8824
8828	8874
8900	8949
8954	9084
9166	9195
9253	9439
9440	9446
9519	9624
9690	9699
9748	9820
9826	10038
10050	10183
10214	10385
10448	10468
10529	10729
10871	10948
11018	11101
11117	11439
