# Supplementary material for: Speaking and Listening with the Eyes: Gaze Signaling during Dyadic Interactions
Source: PLoS One. 2015 Aug 26;10(8):e0136905. doi: 10.1371/journal.pone.0136905 (PMC4550266; doi:10.1371/journal.pone.0136905)
Supplement: S1 Dataset — (ZIP) [file pone.0136905.s001.zip › gaze/16_20q_game_direct.xls]

## Sheet: data
start	stop
5720	13640
14040	14400
14720	16840
17080	17280
18080	18520
22080	22440
23720	23840
26880	27480
27800	28880
29280	29400
30320	30440
31120	32560
34200	34400
36440	37560
42480	45280
46960	48440
49840	50040
58600	58800
59680	61600
63680	64880
67480	70280
70680	70880
72800	73120
74200	74400
74880	75200
78560	80840
81680	82520
82920	85600
87520	89720
92880	94400
95280	98080
105120	105200
106080	106120
106600	106640
106840	107000
107960	108320
112360	115560
116280	116520
116880	124200
125560	125760
126040	128640
129360	134400
136200	136240
136560	140160
140600	145760
148160	148200
149400	150200
150640	152440
152880	156560
157360	162040
162560	163640
164080	167520
168000	170080
170560	171120
171800	176120
176520	177920
178600	179080
179800	182560
183080	193560
194080	201080
202080	203560
204000	216440
219520	219800
220120	220360
220800	221320
222640	223200
223520	239960
240320	240520
241120	242520
243120	246480
246960	250520
257160	257480
258520	265400
266120	266200
266720	275200
276200	278200
280680	280840
281480	282680
283240	290760
291240	298720
300440	301080
310480	310640

## Sheet: frames
143	341
351	360
368	421
427	432
452	463
552	561
593	596
672	687
695	722
732	735
758	761
778	814
855	860
911	939
1062	1132
1174	1211
1246	1251
1465	1470
1492	1540
1592	1622
1687	1757
1767	1772
1820	1828
1855	1860
1872	1880
1964	2021
2042	2063
2073	2140
2188	2243
2322	2360
2382	2452
2628	2630
2652	2653
2665	2666
2671	2675
2699	2708
2809	2889
2907	2913
2922	3105
3139	3144
3151	3216
3234	3360
3405	3406
3414	3504
3515	3644
3704	3705
3735	3755
3766	3811
3822	3914
3934	4051
4064	4091
4102	4188
4200	4252
4264	4278
4295	4403
4413	4448
4465	4477
4495	4564
4577	4839
4852	5027
5052	5089
5100	5411
5488	5495
5503	5509
5520	5533
5566	5580
5588	5999
6008	6013
6028	6063
6078	6162
6174	6263
6429	6437
6463	6635
6653	6655
6668	6880
6905	6955
7017	7021
7037	7067
7081	7269
7281	7468
7511	7527
7762	7766
