# Supplementary material for: Speaking and Listening with the Eyes: Gaze Signaling during Dyadic Interactions
Source: PLoS One. 2015 Aug 26;10(8):e0136905. doi: 10.1371/journal.pone.0136905 (PMC4550266; doi:10.1371/journal.pone.0136905)
Supplement: S1 Dataset — (ZIP) [file pone.0136905.s001.zip › gaze/16_headsup_game_direct.xls]

## Sheet: data
start	stop
30720	30920
38000	38880
39200	40040
40320	40640
41400	41600
44920	45080
46080	46400
47120	47280
47840	50280
64560	64880
66600	66800
68560	68800
70200	71240
75400	76120
77720	77840
83880	84680
86400	86560
109320	109560
113200	113480
114040	115040
115680	117240
117640	118520
118760	119400
120600	122920
124240	124520
125120	125200
129320	129600
131000	132480
133480	134480
139760	140000
140560	141520
143560	144040
150560	154280
156440	156640
157440	158280
166080	167280
168320	168760
169040	171920
172320	172560
172880	173120
173640	175600
175920	176080
176480	176920
177480	178400
178720	179240
179600	179680
180160	180240
183120	185840
186200	186480
192120	192480
195360	195680
196120	197000
198640	198880
202240	202560
203480	204280
205920	206200
206440	207280
207440	208240
218320	218640
219960	222200
222480	224040
230360	230960
231640	232440
238040	239120
247320	248640
249040	251920
253760	254000
255320	255680
276160	276320
277760	280160
283720	284000
284960	285200
285680	285720
286400	286680
288840	291400
296200	296440
296920	298680
299680	299840
303240	303360
305880	306080
306440	310400
314680	314880
315200	320360
325120	326400
329720	329800
330360	330760
331160	332080
332360	332680
336160	339400
343280	345840
346400	346800
347920	348560
349000	349880
350120	350920
351680	352120
352520	353120
353280	353480
357240	357920
361880	362440
363720	364080
366120	366320
367200	369160
369800	370240
375240	377760
382160	382320
382600	383600
384480	384960
391520	393160
397160	397320
397600	398400
399080	399840
403520	404280
404400	404440
407600	407640
407760	407800
408160	408200
408440	408560
408680	408800
409320	409640
409760	410000
410360	410560
410800	411000
411320	411480
411760	411920
412240	412680
413240	413320
414760	415480
418040	418520
421000	421080
421920	422760
423760	423880
424600	424960
425280	425520
425960	426200
426520	426640
427560	427840
428520	429000
432720	433760
434040	434200
434480	434680
434880	436560
442440	442840
448760	449040
449800	451520
454320	454520
454800	455040
455400	455520
455920	456120
456280	456400
457240	457400
457720	458080

## Sheet: frames
768	773
950	972
980	1001
1008	1016
1035	1040
1123	1127
1152	1160
1178	1182
1196	1257
1614	1622
1665	1670
1714	1720
1755	1781
1885	1903
1943	1946
2097	2117
2160	2164
2733	2739
2830	2837
2851	2876
2892	2931
2941	2963
2969	2985
3015	3073
3106	3113
3128	3130
3233	3240
3275	3312
3337	3362
3494	3500
3514	3538
3589	3601
3764	3857
3911	3916
3936	3957
4152	4182
4208	4219
4226	4298
4308	4314
4322	4328
4341	4390
4398	4402
4412	4423
4437	4460
4468	4481
4490	4492
4504	4506
4578	4646
4655	4662
4803	4812
4884	4892
4903	4925
4966	4972
5056	5064
5087	5107
5148	5155
5161	5182
5186	5206
5458	5466
5499	5555
5562	5601
5759	5774
5791	5811
5951	5978
6183	6216
6226	6298
6344	6350
6383	6392
6904	6908
6944	7004
7093	7100
7124	7130
7142	7143
7160	7167
7221	7285
7405	7411
7423	7467
7492	7496
7581	7584
7647	7652
7661	7760
7867	7872
7880	8009
8128	8160
8243	8245
8259	8269
8279	8302
8309	8317
8404	8485
8582	8646
8660	8670
8698	8714
8725	8747
8753	8773
8792	8803
8813	8828
8832	8837
8931	8948
9047	9061
9093	9102
9153	9158
9180	9229
9245	9256
9381	9444
9554	9558
9565	9590
9612	9624
9788	9829
9929	9933
9940	9960
9977	9996
10088	10107
10110	10111
10190	10191
10194	10195
10204	10205
10211	10214
10217	10220
10233	10241
10244	10250
10259	10264
10270	10275
10283	10287
10294	10298
10306	10317
10331	10333
10369	10387
10451	10463
10525	10527
10548	10569
10594	10597
10615	10624
10632	10638
10649	10655
10663	10666
10689	10696
10713	10725
10818	10844
10851	10855
10862	10867
10872	10914
11061	11071
11219	11226
11245	11288
11358	11363
11370	11376
11385	11388
11398	11403
11407	11410
11431	11435
11443	11452
