# Supplementary material for: Speaking and Listening with the Eyes: Gaze Signaling during Dyadic Interactions
Source: PLoS One. 2015 Aug 26;10(8):e0136905. doi: 10.1371/journal.pone.0136905 (PMC4550266; doi:10.1371/journal.pone.0136905)
Supplement: S1 Dataset — (ZIP) [file pone.0136905.s001.zip › gaze/17_20q_game_direct.xls]

## Sheet: data
start	stop
22560	28520
39160	43240
46480	51120
52680	54320
59080	61120
63440	65680
72280	73800
75520	78000
84080	89160
89520	89680
95120	96720
110320	112280
120000	125320
125960	126800
127320	129600
147160	151800
167120	171000
173240	177000
180600	183280
186800	188480
209480	216120
217840	220880
238280	245960
246680	250160
252800	254800
255160	258720
268040	273400
280760	281480
297240	299440
309680	316600
323360	327120
329680	329880
334480	335040
350480	350960
355280	355920
362800	363840
364240	365520
366600	367880
369480	370000
375440	378320
379720	381000
382520	385640
387080	388760
390040	392000
393680	394560
404120	405520
407120	410120
411720	412720
413560	414240
415120	415840
418920	427680
433640	436240
448080	448400
449560	450200
452560	454800
464640	467160
468080	470800
482840	484200
488520	491160
493360	497560
503120	504600
515880	516320
520680	522480
541360	542200
542440	544120
545440	546360
547080	547640
547760	547840
547960	548480
548680	549320
549480	550320

## Sheet: frames
564	713
979	1081
1162	1278
1317	1358
1477	1528
1586	1642
1807	1845
1888	1950
2102	2229
2238	2242
2378	2418
2758	2807
3000	3133
3149	3170
3183	3240
3679	3795
4178	4275
4331	4425
4515	4582
4670	4712
5237	5403
5446	5522
5957	6149
6167	6254
6320	6370
6379	6468
6701	6835
7019	7037
7431	7486
7742	7915
8084	8178
8242	8247
8362	8376
8762	8774
8882	8898
9070	9096
9106	9138
9165	9197
9237	9250
9386	9458
9493	9525
9563	9641
9677	9719
9751	9800
9842	9864
10103	10138
10178	10253
10293	10318
10339	10356
10378	10396
10473	10692
10841	10906
11202	11210
11239	11255
11314	11370
11616	11679
11702	11770
12071	12105
12213	12279
12334	12439
12578	12615
12897	12908
13017	13062
13534	13555
13561	13603
13636	13659
13677	13691
13694	13696
13699	13712
13717	13733
13737	13758
