# Supplementary material for: Speaking and Listening with the Eyes: Gaze Signaling during Dyadic Interactions
Source: PLoS One. 2015 Aug 26;10(8):e0136905. doi: 10.1371/journal.pone.0136905 (PMC4550266; doi:10.1371/journal.pone.0136905)
Supplement: S1 Dataset — (ZIP) [file pone.0136905.s001.zip › gaze/17_headsup_game_direct.xls]

## Sheet: data
start	stop
46880	47640
48640	49520
59880	60760
65120	67080
69640	71960
73320	74280
81480	84280
84680	84960
85560	87200
99720	100640
104920	108880
111840	120080
121120	125800
130640	131720
132760	134160
135200	135760
139640	141440
145680	148080
148360	149040
153000	155360
159600	167680
171880	174800
179920	181720
196240	197280
200360	201680
212160	214720
216520	220240
222960	223680
230320	231800
232680	233920
235720	237800
238600	243920
249560	249880
253720	255120
278360	287760
288240	294520
295440	302000
305000	306960
307720	308680
310520	311520
312800	318720
320080	333080
333920	342440
343640	346080
346240	348720
349440	356960
357280	362000
362960	363400
363720	364040
364640	364920
365520	369720
372960	374480
375240	382360
382880	386120
386360	392040
392560	394280
394480	398760
399520	402080
402440	404680
405600	407400
407640	408360
408880	415560
417160	419360
419720	423040
424000	430360
430600	431360
432000	432360
432960	433320
434000	437040
437360	439840
440680	443680
444320	446400
447560	448240
449720	452600
452840	454080

## Sheet: frames
1172	1191
1216	1238
1497	1519
1628	1677
1741	1799
1833	1857
2037	2107
2117	2124
2139	2180
2493	2516
2623	2722
2796	3002
3028	3145
3266	3293
3319	3354
3380	3394
3491	3536
3642	3702
3709	3726
3825	3884
3990	4192
4297	4370
4498	4543
4906	4932
5009	5042
5304	5368
5413	5506
5574	5592
5758	5795
5817	5848
5893	5945
5965	6098
6239	6247
6343	6378
6959	7194
7206	7363
7386	7550
7625	7674
7693	7717
7763	7788
7820	7968
8002	8327
8348	8561
8591	8652
8656	8718
8736	8924
8932	9050
9074	9085
9093	9101
9116	9123
9138	9243
9324	9362
9381	9559
9572	9653
9659	9801
9814	9857
9862	9969
9988	10052
10061	10117
10140	10185
10191	10209
10222	10389
10429	10484
10493	10576
10600	10759
10765	10784
10800	10809
10824	10833
10850	10926
10934	10996
11017	11092
11108	11160
11189	11206
11243	11315
11321	11352
