# Supplementary material for: Speaking and Listening with the Eyes: Gaze Signaling during Dyadic Interactions
Source: PLoS One. 2015 Aug 26;10(8):e0136905. doi: 10.1371/journal.pone.0136905 (PMC4550266; doi:10.1371/journal.pone.0136905)
Supplement: S1 Dataset — (ZIP) [file pone.0136905.s001.zip › gaze/18_20q_game_direct.xls]

## Sheet: data
start	stop
21400	24160
28720	30440
36960	41640
44040	47640
50080	60520
60760	67600
68120	76080
78120	80120
81240	85800
87400	95560
96240	102640
103760	106440
107520	110720
111840	120880
123720	147680
151480	154600
155600	160600
161280	163520
164200	164400
176080	181720
183040	187720
188480	190320
193200	203880
205680	207680
209320	210000
214080	218240
219960	239360
242200	242800
243840	247280
249280	253240
257440	269160
271680	282120
289560	289960
294520	298040
299160	300280
301600	303600
304440	305240
316080	324360
325280	326920
328040	332160
333200	337400
339040	340080
343760	346760
348840	350560
353920	356440
357760	361600
365600	368600
374680	375760
378880	380120
384640	387560
390720	394480
399200	399960
402320	409640
414840	420160
421760	425040
433200	435000
447240	447880
448880	453720
464040	468360
479440	480160
481600	482200
488000	489040
489440	494080
503400	505200
515520	521520
523840	526400
527680	528880
543640	546600
547560	552400

## Sheet: frames
535	604
718	761
924	1041
1101	1191
1252	1513
1519	1690
1703	1902
1953	2003
2031	2145
2185	2389
2406	2566
2594	2661
2688	2768
2796	3022
3093	3692
3787	3865
3890	4015
4032	4088
4105	4110
4402	4543
4576	4693
4712	4758
4830	5097
5142	5192
5233	5250
5352	5456
5499	5984
6055	6070
6096	6182
6232	6331
6436	6729
6792	7053
7239	7249
7363	7451
7479	7507
7540	7590
7611	7631
7902	8109
8132	8173
8201	8304
8330	8435
8476	8502
8594	8669
8721	8764
8848	8911
8944	9040
9140	9215
9367	9394
9472	9503
9616	9689
9768	9862
9980	9999
10058	10241
10371	10504
10544	10626
10830	10875
11181	11197
11222	11343
11601	11709
11986	12004
12040	12055
12200	12226
12236	12352
12585	12630
12888	13038
13096	13160
13192	13222
13591	13665
13689	13810
