# Supplementary material for: Speaking and Listening with the Eyes: Gaze Signaling during Dyadic Interactions
Source: PLoS One. 2015 Aug 26;10(8):e0136905. doi: 10.1371/journal.pone.0136905 (PMC4550266; doi:10.1371/journal.pone.0136905)
Supplement: S1 Dataset — (ZIP) [file pone.0136905.s001.zip › gaze/18_headsup_game_direct.xls]

## Sheet: data
start	stop
46240	47400
48520	49200
54680	58120
60480	61200
65040	65840
67000	67320
68960	70240
70680	71160
71560	74600
77440	82200
82680	87560
89680	92680
95000	96200
99360	104160
104360	104520
107320	108560
109280	113880
119120	122440
124880	127240
129560	131920
133680	136160
137680	140480
141040	141800
143320	146560
147400	150280
152720	155760
156760	162440
170520	170840
172320	173400
174080	175320
177000	180480
181120	181320
186680	188480
190520	198440
199000	202240
202560	222560
227600	232080
232480	234840
236080	241160
242280	242560
253040	256040
283240	285600
286200	286680
287120	288560
294000	295680
296240	296800
300680	308880
318840	321000
321960	325080
325680	327560
328280	328320
332120	337720
338560	341440
345200	346640
354800	356000
361520	362800
363480	364760
366000	367680
368640	370720
376800	377960
385480	386720
393640	394880
398280	402200
402600	404520
405240	409360
414800	421960
422640	422760
428920	431080
433240	433560
436520	437960
438400	438880
442040	444840
445360	447960
450080	450400
451360	453200
476320	477040

## Sheet: frames
1156	1185
1213	1230
1367	1453
1512	1530
1626	1646
1675	1683
1724	1756
1767	1779
1789	1865
1936	2055
2067	2189
2242	2317
2375	2405
2484	2604
2609	2613
2683	2714
2732	2847
2978	3061
3122	3181
3239	3298
3342	3404
3442	3512
3526	3545
3583	3664
3685	3757
3818	3894
3919	4061
4263	4271
4308	4335
4352	4383
4425	4512
4528	4533
4667	4712
4763	4961
4975	5056
5064	5564
5690	5802
5812	5871
5902	6029
6057	6064
6326	6401
7081	7140
7155	7167
7178	7214
7350	7392
7406	7420
7517	7722
7971	8025
8049	8127
8142	8189
8207	8208
8303	8443
8464	8536
8630	8666
8870	8900
9038	9070
9087	9119
9150	9192
9216	9268
9420	9449
9637	9668
9841	9872
9957	10055
10065	10113
10131	10234
10370	10549
10566	10569
10723	10777
10831	10839
10913	10949
10960	10972
11051	11121
11134	11199
11252	11260
11284	11330
11908	11926
