# Supplementary material for: Speaking and Listening with the Eyes: Gaze Signaling during Dyadic Interactions
Source: PLoS One. 2015 Aug 26;10(8):e0136905. doi: 10.1371/journal.pone.0136905 (PMC4550266; doi:10.1371/journal.pone.0136905)
Supplement: S1 Dataset — (ZIP) [file pone.0136905.s001.zip › gaze/19_20q_game_direct.xls]

## Sheet: data
start	stop
37120	37280
42160	42800
51400	57680
58600	59000
60240	64560
67960	69840
72600	73480
74240	75000
80240	81840
83200	85080
87920	89600
90600	91880
92960	95440
99640	103040
103640	105040
117680	119320
122320	124640
126880	128320
139320	141760
148120	149120
153400	154640
157160	162480
173440	173800

## Sheet: frames
928	932
1054	1070
1285	1442
1465	1475
1506	1614
1699	1746
1815	1837
1856	1875
2006	2046
2080	2127
2198	2240
2265	2297
2324	2386
2491	2576
2591	2626
2942	2983
3058	3116
3172	3208
3483	3544
3703	3728
3835	3866
3929	4062
4336	4345
