# Supplementary material for: Speaking and Listening with the Eyes: Gaze Signaling during Dyadic Interactions
Source: PLoS One. 2015 Aug 26;10(8):e0136905. doi: 10.1371/journal.pone.0136905 (PMC4550266; doi:10.1371/journal.pone.0136905)
Supplement: S1 Dataset — (ZIP) [file pone.0136905.s001.zip › gaze/19_headsup_game_direct.xls]

## Sheet: data
start	stop
45480	50720
51080	53840
55200	55280
56600	57360
65960	70560
71960	73400
74640	76240
76760	78080
80840	81800
85120	92760
93520	94880
97080	107000
107520	107560
108240	108720
115720	119080
122600	127560
128080	129000
134360	142520
144000	151760
154920	156080
156400	160440
163000	163120
163680	166040
169080	174680
178480	183920
184800	185640
188400	193960
196440	204960
205840	206640
209240	209960
210360	216800
218840	220040
220600	222520
235440	243520
259640	262160
262880	262920
263520	265320
271880	272560
273360	275440
293320	297600
306080	309000
309840	313000
313800	314720
321000	321560
321760	321800
322080	323000
328400	328720
332120	334640
335440	335520
335640	335760
337480	337880
339400	340600
352200	353080
354320	357160
357240	357400
358400	360040
367880	369040
377960	379400
380160	380560
380600	383080
388680	391760
397000	399880
400520	402840
403640	404840
405320	405520
405720	407080
408360	409280

## Sheet: frames
1137	1268
1277	1346
1380	1382
1415	1434
1649	1764
1799	1835
1866	1906
1919	1952
2021	2045
2128	2319
2338	2372
2427	2675
2688	2689
2706	2718
2893	2977
3065	3189
3202	3225
3359	3563
3600	3794
3873	3902
3910	4011
4075	4078
4092	4151
4227	4367
4462	4598
4620	4641
4710	4849
4911	5124
5146	5166
5231	5249
5259	5420
5471	5501
5515	5563
5886	6088
6491	6554
6572	6573
6588	6633
6797	6814
6834	6886
7333	7440
7652	7725
7746	7825
7845	7868
8025	8039
8044	8045
8052	8075
8210	8218
8303	8366
8386	8388
8391	8394
8437	8447
8485	8515
8805	8827
8858	8929
8931	8935
8960	9001
9197	9226
9449	9485
9504	9514
9515	9577
9717	9794
9925	9997
10013	10071
10091	10121
10133	10138
10143	10177
10209	10232
