# Supplementary material for: Speaking and Listening with the Eyes: Gaze Signaling during Dyadic Interactions
Source: PLoS One. 2015 Aug 26;10(8):e0136905. doi: 10.1371/journal.pone.0136905 (PMC4550266; doi:10.1371/journal.pone.0136905)
Supplement: S1 Dataset — (ZIP) [file pone.0136905.s001.zip › gaze/20_20q_game_direct.xls]

## Sheet: data
start	stop
57840	58000
58200	58240
60920	61080
61560	61760
64080	65200
68960	70080
73120	73960
81640	83840
84920	87520
89400	90800
91720	92200
92680	93240
94840	96880
97440	100120
102680	104200
104880	105440
109680	111800
112800	113560
115320	116360
117360	117640
118920	122640
123040	123200
124320	125440
125800	127160
128040	128800
132360	135520
137120	138000
138240	139360
141520	142800
143240	143400
145400	146080
147000	148280
148920	149360
150120	151800
152000	152080
153480	153840
154440	154880
156520	157920
162280	163040
164640	173200
173480	174080

## Sheet: frames
1446	1450
1455	1456
1523	1527
1539	1544
1602	1630
1724	1752
1828	1849
2041	2096
2123	2188
2235	2270
2293	2305
2317	2331
2371	2422
2436	2503
2567	2605
2622	2636
2742	2795
2820	2839
2883	2909
2934	2941
2973	3066
3076	3080
3108	3136
3145	3179
3201	3220
3309	3388
3428	3450
3456	3484
3538	3570
3581	3585
3635	3652
3675	3707
3723	3734
3753	3795
3800	3802
3837	3846
3861	3872
3913	3948
4057	4076
4116	4330
4337	4352
