# Supplementary material for: Speaking and Listening with the Eyes: Gaze Signaling during Dyadic Interactions
Source: PLoS One. 2015 Aug 26;10(8):e0136905. doi: 10.1371/journal.pone.0136905 (PMC4550266; doi:10.1371/journal.pone.0136905)
Supplement: S1 Dataset — (ZIP) [file pone.0136905.s001.zip › gaze/20_headsup_game_direct.xls]

## Sheet: data
start	stop
55880	56080
57240	57360
69560	70680
71240	72160
76440	76600
76880	77400
78720	80880
91600	93760
94640	95360
95800	96160
97160	97320
108040	108320
126640	127520
139360	139480
140280	140480
147920	148080
148480	149040
157280	157360
159880	160120
160840	162200
163040	163280
172160	173080
182720	182800
183320	184960
191240	191400
192080	192400
192560	193400
202200	202920
203440	203720
204280	206080
216160	218320
233800	235560
235840	235920
240400	242360
242880	243720
246360	246440
246680	250200
250920	251040
253760	254200
256440	258120
258640	258840
264960	265720
269320	270360
276840	277120
284040	285440
292160	295080
296720	298560
299400	300560
303040	305160
305600	306320
307320	308640
309200	309600
313600	314920
318320	321920
322480	323160
327000	329000
335360	335600
337320	338360
340640	341640
342600	344280
344880	345360
349800	352120
352520	354400
356160	358480
359840	360040
362920	369440
370640	371200
372360	372600
375400	376400
377480	378560
378880	380520
381280	383400
387080	389560
391440	392040
394920	398160
402080	402600
403560	403880
404280	405960
406600	407120
407960	410000
420200	420440

## Sheet: frames
1397	1402
1431	1434
1739	1767
1781	1804
1911	1915
1922	1935
1968	2022
2290	2344
2366	2384
2395	2404
2429	2433
2701	2708
3166	3188
3484	3487
3507	3512
3698	3702
3712	3726
3932	3934
3997	4003
4021	4055
4076	4082
4304	4327
4568	4570
4583	4624
4781	4785
4802	4810
4814	4835
5055	5073
5086	5093
5107	5152
5404	5458
5845	5889
5896	5898
6010	6059
6072	6093
6159	6161
6167	6255
6273	6276
6344	6355
6411	6453
6466	6471
6624	6643
6733	6759
6921	6928
7101	7136
7304	7377
7418	7464
7485	7514
7576	7629
7640	7658
7683	7716
7730	7740
7840	7873
7958	8048
8062	8079
8175	8225
8384	8390
8433	8459
8516	8541
8565	8607
8622	8634
8745	8803
8813	8860
8904	8962
8996	9001
9073	9236
9266	9280
9309	9315
9385	9410
9437	9464
9472	9513
9532	9585
9677	9739
9786	9801
9873	9954
10052	10065
10089	10097
10107	10149
10165	10178
10199	10250
10505	10511
