# Supplementary material for: Speaking and Listening with the Eyes: Gaze Signaling during Dyadic Interactions
Source: PLoS One. 2015 Aug 26;10(8):e0136905. doi: 10.1371/journal.pone.0136905 (PMC4550266; doi:10.1371/journal.pone.0136905)
Supplement: S1 Dataset — (ZIP) [file pone.0136905.s001.zip › gaze/21_20q_game_direct.xls]

## Sheet: data
start	stop
35040	42000
48320	56600
57280	62280
63000	66400
67080	79280
79840	80360
84880	85040
85640	93600
94000	96440
96680	96920
97160	100320
100760	102120
116520	117800
124120	131880
132320	132640
134120	134560
135320	135560
137520	137880
139680	141560
141800	146040
146200	149080
150600	150800
153280	155800
162840	164400
168520	169160
170880	171080
181000	181160
199160	203560
205160	205760
208200	209800
215280	218000
222960	223280
228640	229720
230320	234840
244960	249400
252040	257280
261400	263640
273720	284000
285040	291720
296640	298480
305240	306280
310640	310920
316400	316520
319800	319960

## Sheet: frames
876	1050
1208	1415
1432	1557
1575	1660
1677	1982
1996	2009
2122	2126
2141	2340
2350	2411
2417	2423
2429	2508
2519	2553
2913	2945
3103	3297
3308	3316
3353	3364
3383	3389
3438	3447
3492	3539
3545	3651
3655	3727
3765	3770
3832	3895
4071	4110
4213	4229
4272	4277
4525	4529
4979	5089
5129	5144
5205	5245
5382	5450
5574	5582
5716	5743
5758	5871
6124	6235
6301	6432
6535	6591
6843	7100
7126	7293
7416	7462
7631	7657
7766	7773
7910	7913
7995	7999
