# Supplementary material for: Speaking and Listening with the Eyes: Gaze Signaling during Dyadic Interactions
Source: PLoS One. 2015 Aug 26;10(8):e0136905. doi: 10.1371/journal.pone.0136905 (PMC4550266; doi:10.1371/journal.pone.0136905)
Supplement: S1 Dataset — (ZIP) [file pone.0136905.s001.zip › gaze/21_headsup_game_direct.xls]

## Sheet: data
start	stop
50240	51200
51880	52000
56360	62440
63880	67920
69040	69240
69680	69920
71000	71960
73440	73920
79280	83080
85280	86040
88200	91840
95080	98240
99720	101080
103680	106080
107240	107840
108480	112720
114600	115000
115640	116200
118720	119040
123120	129080
132600	137440
140720	141600
142280	145080
146000	146520
157960	161360
161720	166000
167840	169200
171200	175760
179320	181760
185480	187840
190640	191760
192720	195480
197960	201800
205800	208000
209360	210560
212720	213080
217000	218000
223040	225600
230160	234200
234520	234960
235400	235840
241560	243120
252120	254480
255400	256320
256760	256920
262320	262760
263160	263680
264440	265080
265680	267760
271320	275160
276280	282680
283600	287560
287880	291840
292920	293280
299400	299840
301680	302880
336840	338440
340360	340480
341600	342120
343360	346880
361600	362160
363040	368280
368960	369480
369600	369800
370480	371200
374520	374960
385800	388480
443000	443400
446840	450000
450800	453120

## Sheet: frames
1256	1280
1297	1300
1409	1561
1597	1698
1726	1731
1742	1748
1775	1799
1836	1848
1982	2077
2132	2151
2205	2296
2377	2456
2493	2527
2592	2652
2681	2696
2712	2818
2865	2875
2891	2905
2968	2976
3078	3227
3315	3436
3518	3540
3557	3627
3650	3663
3949	4034
4043	4150
4196	4230
4280	4394
4483	4544
4637	4696
4766	4794
4818	4887
4949	5045
5145	5200
5234	5264
5318	5327
5425	5450
5576	5640
5754	5855
5863	5874
5885	5896
6039	6078
6303	6362
6385	6408
6419	6423
6558	6569
6579	6592
6611	6627
6642	6694
6783	6879
6907	7067
7090	7189
7197	7296
7323	7332
7485	7496
7542	7572
8421	8461
8509	8512
8540	8553
8584	8672
9040	9054
9076	9207
9224	9237
9240	9245
9262	9280
9363	9374
9645	9712
11075	11085
11171	11250
11270	11328
