# Supplementary material for: Speaking and Listening with the Eyes: Gaze Signaling during Dyadic Interactions
Source: PLoS One. 2015 Aug 26;10(8):e0136905. doi: 10.1371/journal.pone.0136905 (PMC4550266; doi:10.1371/journal.pone.0136905)
Supplement: S1 Dataset — (ZIP) [file pone.0136905.s001.zip › gaze/22_20q_game_direct.xls]

## Sheet: data
start	stop
25720	26760
27040	29840
32120	33560
39800	41720
44040	53280
55000	58400
58920	64240
66680	69160
72640	73160
78440	80440
80880	82040
82480	83040
84320	84520
92280	94960
98240	98480
101480	104440
109080	111160
114480	114640
117000	117120
118200	119520
120520	126520
127200	129920
132760	132920
149520	155600
167200	167800
173200	173760
181600	181800
195040	195280
195880	198120
198640	198960
199520	201200
202320	205200
207480	207840
209680	210160
212720	216680
218360	219040
226720	232640
234040	240440
241040	247560
248280	249640
253600	261240
261560	262400
262760	267640
268760	271160
273640	276960
277920	279040
280080	306120
312920	317480

## Sheet: frames
643	669
676	746
803	839
995	1043
1101	1332
1375	1460
1473	1606
1667	1729
1816	1829
1961	2011
2022	2051
2062	2076
2108	2113
2307	2374
2456	2462
2537	2611
2727	2779
2862	2866
2925	2928
2955	2988
3013	3163
3180	3248
3319	3323
3738	3890
4180	4195
4330	4344
4540	4545
4876	4882
4897	4953
4966	4974
4988	5030
5058	5130
5187	5196
5242	5254
5318	5417
5459	5476
5668	5816
5851	6011
6026	6189
6207	6241
6340	6531
6539	6560
6569	6691
6719	6779
6841	6924
6948	6976
7002	7653
7823	7937
