# Supplementary material for: Speaking and Listening with the Eyes: Gaze Signaling during Dyadic Interactions
Source: PLoS One. 2015 Aug 26;10(8):e0136905. doi: 10.1371/journal.pone.0136905 (PMC4550266; doi:10.1371/journal.pone.0136905)
Supplement: S1 Dataset — (ZIP) [file pone.0136905.s001.zip › gaze/22_headsup_game_direct.xls]

## Sheet: data
start	stop
56440	58080
75600	76720
77240	91880
94920	110360
111200	114040
114480	114800
118440	119240
122160	129680
130040	137480
140840	146560
147640	169440
171160	179120
180360	181320
182920	188400
191320	208600
209520	215120
217680	236880
239880	243280
248040	255720
266360	267280
272200	277080
279840	284120
286760	289320
292440	293600
294120	295400
295760	300720
302800	305720
307320	307760
308520	308920
309800	313120
313720	316280
317960	328560
329680	329800
334240	334400
336360	346000
347560	351600
354080	356080
359400	359920
361160	364840
369160	369840
370840	371600
372840	374600
374960	375400
379960	381520
381760	394200
395080	402080
402400	403800
404160	412840
415560	415960
417160	419240
423200	425960
426880	429200
431920	433880
434800	435040
443120	443720
446640	451400
456080	456240

## Sheet: frames
1411	1452
1890	1918
1931	2297
2373	2759
2780	2851
2862	2870
2961	2981
3054	3242
3251	3437
3521	3664
3691	4236
4279	4478
4509	4533
4573	4710
4783	5215
5238	5378
5442	5922
5997	6082
6201	6393
6659	6682
6805	6927
6996	7103
7169	7233
7311	7340
7353	7385
7394	7518
7570	7643
7683	7694
7713	7723
7745	7828
7843	7907
7949	8214
8242	8245
8356	8360
8409	8650
8689	8790
8852	8902
8985	8998
9029	9121
9229	9246
9271	9290
9321	9365
9374	9385
9499	9538
9544	9855
9877	10052
10060	10095
10104	10321
10389	10399
10429	10481
10580	10649
10672	10730
10798	10847
10870	10876
11078	11093
11166	11285
11402	11406
