# Supplementary material for: Speaking and Listening with the Eyes: Gaze Signaling during Dyadic Interactions
Source: PLoS One. 2015 Aug 26;10(8):e0136905. doi: 10.1371/journal.pone.0136905 (PMC4550266; doi:10.1371/journal.pone.0136905)
Supplement: S1 Dataset — (ZIP) [file pone.0136905.s001.zip › gaze/23_20q_game_direct.xls]

## Sheet: data
start	stop
13360	16160
21080	23400
25160	28880
30720	31680
33240	38040
38680	39720
40080	40960
41880	44280
44880	46080
48120	48960
50160	51160
53880	54840
56280	59800
62720	66200
66760	67200
69240	69760
71440	72080
79720	79880
96480	96880
119200	119520
121040	121280
131800	132760
137600	138000
140280	140600
145760	148360
149200	149400
157120	157800
159920	160120
160720	162960
163400	164040
164840	166680
167120	169960
170440	173960
177480	177680
178280	179200
183240	186160
187960	190600
191280	193280
195160	200320
201240	202440
208200	208680
219200	235120
236280	236400
248560	249960
251480	251880
267080	269960
271080	271320

## Sheet: frames
334	404
527	585
629	722
768	792
831	951
967	993
1002	1024
1047	1107
1122	1152
1203	1224
1254	1279
1347	1371
1407	1495
1568	1655
1669	1680
1731	1744
1786	1802
1993	1997
2412	2422
2980	2988
3026	3032
3295	3319
3440	3450
3507	3515
3644	3709
3730	3735
3928	3945
3998	4003
4018	4074
4085	4101
4121	4167
4178	4249
4261	4349
4437	4442
4457	4480
4581	4654
4699	4765
4782	4832
4879	5008
5031	5061
5205	5217
5480	5878
5907	5910
6214	6249
6287	6297
6677	6749
6777	6783
