# Supplementary material for: Speaking and Listening with the Eyes: Gaze Signaling during Dyadic Interactions
Source: PLoS One. 2015 Aug 26;10(8):e0136905. doi: 10.1371/journal.pone.0136905 (PMC4550266; doi:10.1371/journal.pone.0136905)
Supplement: S1 Dataset — (ZIP) [file pone.0136905.s001.zip › gaze/23_headsup_game_direct.xls]

## Sheet: data
start	stop
4360	5400
8880	9480
15400	15600
19320	23960
25640	26120
34920	36120
37520	38280
52880	57600
58240	59000
68760	69480
78440	79440
82120	83600
84720	87240
95760	98360
100360	101600
102200	103360
104240	104720
111320	112480
113600	115240
115720	117080
119120	119240
119800	122480
151560	151960
153680	154000
157200	157440
167360	167920
169200	170560
183280	183400
186440	186800
189160	189480
191080	192280
194000	194360
203720	203840
206960	207080
212640	213040
219360	219600
229000	229240
232520	235320
235920	236120
243840	244520
244960	245840
249920	250640
256080	256400
258560	259360
263640	263760
264800	265960
270320	272120
281880	282520
284720	285680
286200	286320
290680	290800
298480	299880
301280	302400

## Sheet: frames
109	135
222	237
385	390
483	599
641	653
873	903
938	957
1322	1440
1456	1475
1719	1737
1961	1986
2053	2090
2118	2181
2394	2459
2509	2540
2555	2584
2606	2618
2783	2812
2840	2881
2893	2927
2978	2981
2995	3062
3789	3799
3842	3850
3930	3936
4184	4198
4230	4264
4582	4585
4661	4670
4729	4737
4777	4807
4850	4859
5093	5096
5174	5177
5316	5326
5484	5490
5725	5731
5813	5883
5898	5903
6096	6113
6124	6146
6248	6266
6402	6410
6464	6484
6591	6594
6620	6649
6758	6803
7047	7063
7118	7142
7155	7158
7267	7270
7462	7497
7532	7560
