# Supplementary material for: Speaking and Listening with the Eyes: Gaze Signaling during Dyadic Interactions
Source: PLoS One. 2015 Aug 26;10(8):e0136905. doi: 10.1371/journal.pone.0136905 (PMC4550266; doi:10.1371/journal.pone.0136905)
Supplement: S1 Dataset — (ZIP) [file pone.0136905.s001.zip › gaze/24_20q_game_direct.xls]

## Sheet: data
start	stop
14600	16360
26600	34080
37400	47280
50080	75040
75440	81920
82800	88920
90800	130680
132000	135800
136120	147560
148680	149040
151240	151680
156960	165400
165880	171680
172200	179480
181520	184560
187520	188800
191320	203920
204520	206640
207400	211800
212360	212600
216600	220920
221800	224400
226760	228960
230760	232280
234240	237600
238400	242200
243080	243400
244600	246040
247360	248240
248400	252960
253560	254160
262680	262880
265080	268600
269520	272320

## Sheet: frames
365	409
665	852
935	1182
1252	1876
1886	2048
2070	2223
2270	3267
3300	3395
3403	3689
3717	3726
3781	3792
3924	4135
4147	4292
4305	4487
4538	4614
4688	4720
4783	5098
5113	5166
5185	5295
5309	5315
5415	5523
5545	5610
5669	5724
5769	5807
5856	5940
5960	6055
6077	6085
6115	6151
6184	6206
6210	6324
6339	6354
6567	6572
6627	6715
6738	6808
