# Supplementary material for: Speaking and Listening with the Eyes: Gaze Signaling during Dyadic Interactions
Source: PLoS One. 2015 Aug 26;10(8):e0136905. doi: 10.1371/journal.pone.0136905 (PMC4550266; doi:10.1371/journal.pone.0136905)
Supplement: S1 Dataset — (ZIP) [file pone.0136905.s001.zip › gaze/24_headsup_game_direct.xls]

## Sheet: data
start	stop
4840	5320
17920	30400
34480	37160
53680	58520
63080	66640
67880	69560
74040	75560
82200	82960
84480	87920
94600	102600
104000	104440
112880	116080
116880	117720
119760	120640
121240	122360
124080	124360
126160	127400
130840	131240
131560	132040
133160	133680
134400	135000
136600	137640
140080	140640
144040	154200
154600	158480
161560	161720
162360	162600
167760	170920
173800	174200
176680	176880
181000	181480
189680	190240
195760	196200
196880	198280
199760	201680
207000	207440
212840	213200
213520	214600
215200	215400
218680	219040
219560	221040
222400	222600
224400	225640
226480	226720
228520	228680
230000	232280
232680	233800
235480	237600
238480	238720
241880	246960
250160	250760
251680	252600
258320	258800
259000	259200
259920	260400
262240	262560
264560	265840
266320	266800
269040	271080
271800	272800
275320	275840
276560	277200
280560	286040
286800	287440
290880	291760
292920	293240
295960	296680
297800	298160
298360	298920
300120	302400

## Sheet: frames
121	133
448	760
862	929
1342	1463
1577	1666
1697	1739
1851	1889
2055	2074
2112	2198
2365	2565
2600	2611
2822	2902
2922	2943
2994	3016
3031	3059
3102	3109
3154	3185
3271	3281
3289	3301
3329	3342
3360	3375
3415	3441
3502	3516
3601	3855
3865	3962
4039	4043
4059	4065
4194	4273
4345	4355
4417	4422
4525	4537
4742	4756
4894	4905
4922	4957
4994	5042
5175	5186
5321	5330
5338	5365
5380	5385
5467	5476
5489	5526
5560	5565
5610	5641
5662	5668
5713	5717
5750	5807
5817	5845
5887	5940
5962	5968
6047	6174
6254	6269
6292	6315
6458	6470
6475	6480
6498	6510
6556	6564
6614	6646
6658	6670
6726	6777
6795	6820
6883	6896
6914	6930
7014	7151
7170	7186
7272	7294
7323	7331
7399	7417
7445	7454
7459	7473
7503	7560
