# Supplementary material for: Speaking and Listening with the Eyes: Gaze Signaling during Dyadic Interactions
Source: PLoS One. 2015 Aug 26;10(8):e0136905. doi: 10.1371/journal.pone.0136905 (PMC4550266; doi:10.1371/journal.pone.0136905)
Supplement: S1 Dataset — (ZIP) [file pone.0136905.s001.zip › gaze/25_20q_game_direct.xls]

## Sheet: data
start	stop
0	1240
5600	61360
72680	74960
75800	88200
88480	89160
89400	97560
97960	98360
100280	100760
101080	106000
106320	117840
118160	125480
126480	126800
128560	131200
131920	156760
157400	400480
402720	441960
443920	444080
444600	445560
446240	448760
450080	452760
453760	454080
454800	464080
465440	505720
506040	508560
512720	513000
513640	515240
515960	520520
521520	525160
525760	526120
527120	544480
546440	548520
548920	549320
549800	556040
556480	557520
557960	560880
561240	561440
567080	568360
568840	569080
569360	569640
570000	570640
571240	578120
578640	600360
600720	623360
624400	624640
625880	652720
656600	665120
666040	667600
668400	707760
708880	742680
743320	747320
750880	763360
763720	773680
773960	784320
785280	798440
798960	799400
799840	800640
801040	801360
801720	803560
811440	815800
818960	819160
821160	822760
823680	827640
828280	829160
830800	833400
836400	842360
843240	846040
848800	852080
852600	854040
854400	856400
857040	861600
863000	870680
871880	877640
878360	892640
893160	896480
897400	897840
898400	910400
910960	911720
912280	914200
916080	923040
923440	924360
924640	926680
927600	933640
935200	935720
936200	940520
941360	947880
949080	952000
952480	960800
961960	963440
966000	968560
969400	970400
971640	974120
975840	978520
979480	998000
998760	1000040
1004200	1016800
1017760	1018960
1028440	1035320
1036360	1041040
1042960	1048760
1054160	1084560

## Sheet: frames
0	31
140	1534
1817	1874
1895	2205
2212	2229
2235	2439
2449	2459
2507	2519
2527	2650
2658	2946
2954	3137
3162	3170
3214	3280
3298	3919
3935	10012
10068	11049
11098	11102
11115	11139
11156	11219
11252	11319
11344	11352
11370	11602
11636	12643
12651	12714
12818	12825
12841	12881
12899	13013
13038	13129
13144	13153
13178	13612
13661	13713
13723	13733
13745	13901
13912	13938
13949	14022
14031	14036
14177	14209
14221	14227
14234	14241
14250	14266
14281	14453
14466	15009
15018	15584
15610	15616
15647	16318
16415	16628
16651	16690
16710	17694
17722	18567
18583	18683
18772	19084
19093	19342
19349	19608
19632	19961
19974	19985
19996	20016
20026	20034
20043	20089
20286	20395
20474	20479
20529	20569
20592	20691
20707	20729
20770	20835
20910	21059
21081	21151
21220	21302
21315	21351
21360	21410
21426	21540
21575	21767
21797	21941
21959	22316
22329	22412
22435	22446
22460	22760
22774	22793
22807	22855
22902	23076
23086	23109
23116	23167
23190	23341
23380	23393
23405	23513
23534	23697
23727	23800
23812	24020
24049	24086
24150	24214
24235	24260
24291	24353
24396	24463
24487	24950
24969	25001
25105	25420
25444	25474
25711	25883
25909	26026
26074	26219
26354	27114
