# Supplementary material for: Speaking and Listening with the Eyes: Gaze Signaling during Dyadic Interactions
Source: PLoS One. 2015 Aug 26;10(8):e0136905. doi: 10.1371/journal.pone.0136905 (PMC4550266; doi:10.1371/journal.pone.0136905)
Supplement: S1 Dataset — (ZIP) [file pone.0136905.s001.zip › gaze/25_headsup_game_direct.xls]

## Sheet: data
start	stop
11840	14040
26520	26840
27120	27560
31040	32520
35360	36040
36440	36640
61440	66480
67240	67840
68600	70120
70640	73240
73880	74160
78520	78920
82280	83400
88760	89080
89600	89720
94120	95320
96840	97600
101320	102560
102840	110760
112800	121440
122040	139680
140880	149320
150480	154040
155040	158440
159320	159480
159800	164840
166040	196680
197360	206600
207680	209600
210200	218480
219960	225720
226200	272600
273520	298680
299640	304920
305360	313400
315800	316480
319000	320680
327360	328160
330000	330520
332960	333320
336240	336760
337520	337760
346720	350400
353240	357640
360920	375160
375720	376840
381160	382280
385200	387680
390920	391120
393240	395480
395760	399000
400480	404440
406720	410840
414960	424560
427200	430000
430640	434480
435280	435920
437680	440360
442320	447240
449400	460400
462560	464840
466240	470560
472120	473360
474040	477960
478560	478840
480160	481080
481560	483200
483680	486600
488840	491880
493640	494880
495160	498160
499440	502800
504040	513520
514960	515840
516560	517280
518800	520360

## Sheet: frames
296	351
663	671
678	689
776	813
884	901
911	916
1536	1662
1681	1696
1715	1753
1766	1831
1847	1854
1963	1973
2057	2085
2219	2227
2240	2243
2353	2383
2421	2440
2533	2564
2571	2769
2820	3036
3051	3492
3522	3733
3762	3851
3876	3961
3983	3987
3995	4121
4151	4917
4934	5165
5192	5240
5255	5462
5499	5643
5655	6815
6838	7467
7491	7623
7634	7835
7895	7912
7975	8017
8184	8204
8250	8263
8324	8333
8406	8419
8438	8444
8668	8760
8831	8941
9023	9379
9393	9421
9529	9557
9630	9692
9773	9778
9831	9887
9894	9975
10012	10111
10168	10271
10374	10614
10680	10750
10766	10862
10882	10898
10942	11009
11058	11181
11235	11510
11564	11621
11656	11764
11803	11834
11851	11949
11964	11971
12004	12027
12039	12080
12092	12165
12221	12297
12341	12372
12379	12454
12486	12570
12601	12838
12874	12896
12914	12932
12970	13009
