# Supplementary material for: Speaking and Listening with the Eyes: Gaze Signaling during Dyadic Interactions
Source: PLoS One. 2015 Aug 26;10(8):e0136905. doi: 10.1371/journal.pone.0136905 (PMC4550266; doi:10.1371/journal.pone.0136905)
Supplement: S1 Dataset — (ZIP) [file pone.0136905.s001.zip › gaze/26_20q_game_direct.xls]

## Sheet: data
start	stop
7800	15760
16960	17560
18200	21640
22080	25320
25640	26720
27440	30720
32040	34800
35840	36800
37760	42800
43680	50440
51160	51760
52880	53640
71880	84760
84880	85560
87560	89480
91360	96040
96480	102680
103440	106640
106920	109240
109600	111320
111600	120760
122240	123560
124480	133800
136000	142680
145800	147160
148760	157120
157680	162320
163120	168280
168560	169200
172160	184520
185920	200280
200760	211400
215640	224320
224880	229640
232120	236200
238720	238920
239880	243200
243560	263160
264000	268640
272120	281880
283200	286280
288040	297080
299000	301400
302320	306400
310880	313920
315720	324880
327040	328920
330920	331280
332200	333320
335040	337880
338720	340920
342360	348200
349560	350560
351000	352600
352960	353520
353800	355600
356840	363320
363680	366160
370160	374960
375640	380800
383160	387600
388960	389640
389960	391720
393680	394600
397200	398360
402920	408400
409880	417720
418520	430720
432080	433960
434800	439040
446920	449400
450640	458280
459240	471600
472720	474360
476520	477480
481120	484520
486040	488240
489080	494440
501040	507720
508360	510280
510480	510680
512720	515680
516400	517960
522720	523160
527120	527760
533840	534520
536880	549920
550080	553040
553840	554320
554800	565760
567520	579320
580120	580600
581040	583440
585520	588120
594400	597320
599520	604960
607560	609520
611800	615360
615640	619360
622960	627560
628080	636840
637280	640760
641440	647920
649720	653360
653840	657320
658240	658680
659600	661240
662160	663360
664720	667080
668000	668960
669920	670160
672560	674000
674960	675640
676840	678600
680440	682760
683360	685600
692480	695680
701600	703240
705240	712600
715600	718240
720440	722080
729960	731080
732840	736000
739480	745760
747920	754640
755600	760520
763040	767040
767680	775800
776560	777240
786120	788600
790440	791200
791520	794720
795520	796160
797400	801360
802080	806800
807240	809080
809960	812480
813240	814320
814800	822280
822520	822920
823880	827000
827480	830160
830760	835080
836600	837960
839960	840080
840720	847680
847880	850280
850600	857680
858520	859680
860080	864480
865000	867320
869240	875600
876560	878760
879320	884080
885240	886120
886560	889480
890080	890720
891800	894640
894960	895280
895680	899600
900280	902120
904160	906640
907680	909120
910240	913520
914160	919240
920760	921880
922720	923640
923960	924440
924800	925480
925960	931480
932600	935880
936640	939400
940640	941960
942400	943920
944360	953800
956120	956720
959040	962440
963080	967880
968400	971320
973520	977080
978000	982360
984160	985480
987000	996720
997000	1000880
1006760	1013920
1015880	1031080
1031800	1039280
1039880	1041440
1042720	1042960
1043600	1044040
1057800	1058080
1058600	1065760
1066120	1067080
1067960	1070960
1071880	1076160
1076560	1077640
1078560	1083000
1083800	1084280

## Sheet: frames
195	394
424	439
455	541
552	633
641	668
686	768
801	870
896	920
944	1070
1092	1261
1279	1294
1322	1341
1797	2119
2122	2139
2189	2237
2284	2401
2412	2567
2586	2666
2673	2731
2740	2783
2790	3019
3056	3089
3112	3345
3400	3567
3645	3679
3719	3928
3942	4058
4078	4207
4214	4230
4304	4613
4648	5007
5019	5285
5391	5608
5622	5741
5803	5905
5968	5973
5997	6080
6089	6579
6600	6716
6803	7047
7080	7157
7201	7427
7475	7535
7558	7660
7772	7848
7893	8122
8176	8223
8273	8282
8305	8333
8376	8447
8468	8523
8559	8705
8739	8764
8775	8815
8824	8838
8845	8890
8921	9083
9092	9154
9254	9374
9391	9520
9579	9690
9724	9741
9749	9793
9842	9865
9930	9959
10073	10210
10247	10443
10463	10768
10802	10849
10870	10976
11173	11235
11266	11457
11481	11790
11818	11859
11913	11937
12028	12113
12151	12206
12227	12361
12526	12693
12709	12757
12762	12767
12818	12892
12910	12949
13068	13079
13178	13194
13346	13363
13422	13748
13752	13826
13846	13858
13870	14144
14188	14483
14503	14515
14526	14586
14638	14703
14860	14933
14988	15124
15189	15238
15295	15384
15391	15484
15574	15689
15702	15921
15932	16019
16036	16198
16243	16334
16346	16433
16456	16467
16490	16531
16554	16584
16618	16677
16700	16724
16748	16754
16814	16850
16874	16891
16921	16965
17011	17069
17084	17140
17312	17392
17540	17581
17631	17815
17890	17956
18011	18052
18249	18277
18321	18400
18487	18644
18698	18866
18890	19013
19076	19176
19192	19395
19414	19431
19653	19715
19761	19780
19788	19868
19888	19904
19935	20034
20052	20170
20181	20227
20249	20312
20331	20358
20370	20557
20563	20573
20597	20675
20687	20754
20769	20877
20915	20949
20999	21002
21018	21192
21197	21257
21265	21442
21463	21492
21502	21612
21625	21683
21731	21890
21914	21969
21983	22102
22131	22153
22164	22237
22252	22268
22295	22366
22374	22382
22392	22490
22507	22553
22604	22666
22692	22728
22756	22838
22854	22981
23019	23047
23068	23091
23099	23111
23120	23137
23149	23287
23315	23397
23416	23485
23516	23549
23560	23598
23609	23845
23903	23918
23976	24061
24077	24197
24210	24283
24338	24427
24450	24559
24604	24637
24675	24918
24925	25022
25169	25348
25397	25777
25795	25982
25997	26036
26068	26074
26090	26101
26445	26452
26465	26644
26653	26677
26699	26774
26797	26904
26914	26941
26964	27075
27095	27107
