# Supplementary material for: Speaking and Listening with the Eyes: Gaze Signaling during Dyadic Interactions
Source: PLoS One. 2015 Aug 26;10(8):e0136905. doi: 10.1371/journal.pone.0136905 (PMC4550266; doi:10.1371/journal.pone.0136905)
Supplement: S1 Dataset — (ZIP) [file pone.0136905.s001.zip › gaze/26_headsup_game_direct.xls]

## Sheet: data
start	stop
40680	42400
51720	55040
61720	62160
62680	66280
68240	69640
82280	84920
92080	92720
93360	94800
100400	100960
104520	109000
114400	120320
123280	129720
132880	133600
133960	141200
144240	145040
145920	148040
148880	149320
150080	156560
161000	163120
163640	166240
170640	171440
171840	176800
177600	178080
178680	179440
180640	181720
182200	182880
184600	194400
195240	197600
198040	198920
199800	200440
201080	205960
210840	211960
213280	214480
214960	217920
219040	219640
220840	221560
222560	226720
230560	232320
232680	235480
236800	237720
239040	241800
244160	245000
247360	252800
253800	254560
255960	257080
259200	263720
264240	264720
266200	267000
268520	270520
274200	278280
279080	279680
280760	282640
284440	285840
286640	290200
291280	291960
293120	293480
294280	296960
300080	300760
302400	304480
306680	309080
309680	310240
311600	311880
318320	320360
325000	328400
331880	332680
333480	334040
339920	358080
358440	359120
359560	360040
360880	373440
374000	375680
377760	382000
386120	387360
388720	390960
392120	399400
400160	404640
405280	411320
411680	413120
413880	424920
426480	434840
435760	435960
437880	440960
442160	443360
444000	444360
444840	446880
447520	447840
448280	448400
449000	459560
460200	460640
461240	464440
464920	465680
466440	468800
469360	470200
470640	470880
471520	474800
475560	476160
476880	478800
480280	481840
482640	485160
485440	486920
487320	487720
489160	489840
490560	492520
493680	495800
497480	497800
498720	499520
500960	502320
503600	506520
508560	513040
515080	515880
520320	520680

## Sheet: frames
1017	1060
1293	1376
1543	1554
1567	1657
1706	1741
2057	2123
2302	2318
2334	2370
2510	2524
2613	2725
2860	3008
3082	3243
3322	3340
3349	3530
3606	3626
3648	3701
3722	3733
3752	3914
4025	4078
4091	4156
4266	4286
4296	4420
4440	4452
4467	4486
4516	4543
4555	4572
4615	4860
4881	4940
4951	4973
4995	5011
5027	5149
5271	5299
5332	5362
5374	5448
5476	5491
5521	5539
5564	5668
5764	5808
5817	5887
5920	5943
5976	6045
6104	6125
6184	6320
6345	6364
6399	6427
6480	6593
6606	6618
6655	6675
6713	6763
6855	6957
6977	6992
7019	7066
7111	7146
7166	7255
7282	7299
7328	7337
7357	7424
7502	7519
7560	7612
7667	7727
7742	7756
7790	7797
7958	8009
8125	8210
8297	8317
8337	8351
8498	8952
8961	8978
8989	9001
9022	9336
9350	9392
9444	9550
9653	9684
9718	9774
9803	9985
10004	10116
10132	10283
10292	10328
10347	10623
10662	10871
10894	10899
10947	11024
11054	11084
11100	11109
11121	11172
11188	11196
11207	11210
11225	11489
11505	11516
11531	11611
11623	11642
11661	11720
11734	11755
11766	11772
11788	11870
11889	11904
11922	11970
12007	12046
12066	12129
12136	12173
12183	12193
12229	12246
12264	12313
12342	12395
12437	12445
12468	12488
12524	12558
12590	12663
12714	12826
12877	12897
13008	13017
