# Supplementary material for: Speaking and Listening with the Eyes: Gaze Signaling during Dyadic Interactions
Source: PLoS One. 2015 Aug 26;10(8):e0136905. doi: 10.1371/journal.pone.0136905 (PMC4550266; doi:10.1371/journal.pone.0136905)
Supplement: S1 Dataset — (ZIP) [file pone.0136905.s001.zip › gaze/27_20q_game_direct.xls]

## Sheet: data
start	stop
14840	16160
24360	25520
33480	40080
40440	49680
49960	51000
53200	56880
62240	67240
68160	86760
91320	104560
104920	107080
107640	109600
110320	121560
122240	139800
140800	143840
144560	145960
146600	152400
153160	163000
164960	182840
185760	187560
189040	201280
202640	212960
216600	219600
221480	223480
224680	236560
237600	238680
240120	244600
245720	254520
256880	258520
259000	265320
266040	267600
268080	269640
270120	272200
272600	273400
273800	286480
287120	297040
297480	315640
317240	317520
317880	331880
332240	334080
335240	337240
339280	342000
342600	345800
347640	349560
350680	353160
354200	355520
360360	364480
367920	368480
368960	372400
373400	374720
377880	380120
380400	381520
382360	383840
387640	389720
390600	392000
392920	394360
395400	395760
397120	399200
401760	402280
403120	405080

## Sheet: frames
371	404
609	638
837	1002
1011	1242
1249	1275
1330	1422
1556	1681
1704	2169
2283	2614
2623	2677
2691	2740
2758	3039
3056	3495
3520	3596
3614	3649
3665	3810
3829	4075
4124	4571
4644	4689
4726	5032
5066	5324
5415	5490
5537	5587
5617	5914
5940	5967
6003	6115
6143	6363
6422	6463
6475	6633
6651	6690
6702	6741
6753	6805
6815	6835
6845	7162
7178	7426
7437	7891
7931	7938
7947	8297
8306	8352
8381	8431
8482	8550
8565	8645
8691	8739
8767	8829
8855	8888
9009	9112
9198	9212
9224	9310
9335	9368
9447	9503
9510	9538
9559	9596
9691	9743
9765	9800
9823	9859
9885	9894
9928	9980
10044	10057
10078	10127
