# Supplementary material for: Speaking and Listening with the Eyes: Gaze Signaling during Dyadic Interactions
Source: PLoS One. 2015 Aug 26;10(8):e0136905. doi: 10.1371/journal.pone.0136905 (PMC4550266; doi:10.1371/journal.pone.0136905)
Supplement: S1 Dataset — (ZIP) [file pone.0136905.s001.zip › gaze/27_headsup_game_direct.xls]

## Sheet: data
start	stop
8000	8280
9480	10160
10800	13000
13520	17000
17520	18000
19280	20280
23000	23800
24840	27000
29440	30280
36560	37000
37760	53560
57480	60440
61040	67360
68080	68960
71160	76240
77520	82520
83720	88040
88920	91040
91840	95520
97320	98080
99280	100680
102400	103560
104360	105440
107520	109240
110400	113000
115080	117040
118080	119240
120200	121640
122840	130520
132600	135160
136120	138320
138640	145560
146000	149000
150080	159320
163160	170960
173600	174080
175000	181040
182560	183360
183760	184360
185160	186560
187400	189760
190160	191920
192680	193080
194120	201040
204160	207640
210280	212640
215240	217360
245360	250520
255320	258240
258800	260160
262160	263560
264640	274520
277120	285120
285520	289680
290280	295920
297720	301520
302520	309080
311080	315800
317880	318320
322800	325760
328560	330160
333320	338320
339160	343680
347800	349160
362280	365120
369600	372760
375360	377840
379720	379840
380440	385080
386720	388520
388880	389040
391080	391480
394560	397440
398040	400240
400920	401760
402240	402840
405240	406920
409960	413720
417240	422600
425440	426320
428720	430680

## Sheet: frames
200	207
237	254
270	325
338	425
438	450
482	507
575	595
621	675
736	757
914	925
944	1339
1437	1511
1526	1684
1702	1724
1779	1906
1938	2063
2093	2201
2223	2276
2296	2388
2433	2452
2482	2517
2560	2589
2609	2636
2688	2731
2760	2825
2877	2926
2952	2981
3005	3041
3071	3263
3315	3379
3403	3458
3466	3639
3650	3725
3752	3983
4079	4274
4340	4352
4375	4526
4564	4584
4594	4609
4629	4664
4685	4744
4754	4798
4817	4827
4853	5026
5104	5191
5257	5316
5381	5434
6134	6263
6383	6456
6470	6504
6554	6589
6616	6863
6928	7128
7138	7242
7257	7398
7443	7538
7563	7727
7777	7895
7947	7958
8070	8144
8214	8254
8333	8458
8479	8592
8695	8729
9057	9128
9240	9319
9384	9446
9493	9496
9511	9627
9668	9713
9722	9726
9777	9787
9864	9936
9951	10006
10023	10044
10056	10071
10131	10173
10249	10343
10431	10565
10636	10658
10718	10767
