# Supplementary material for: Speaking and Listening with the Eyes: Gaze Signaling during Dyadic Interactions
Source: PLoS One. 2015 Aug 26;10(8):e0136905. doi: 10.1371/journal.pone.0136905 (PMC4550266; doi:10.1371/journal.pone.0136905)
Supplement: S1 Dataset — (ZIP) [file pone.0136905.s001.zip › gaze/28_20q_game_direct.xls]

## Sheet: data
start	stop
26000	27440
31200	31640
33240	34400
35520	35800
38840	42120
43480	54920
55120	55400
57280	57480
63200	63440
64440	93160
103480	105600
107400	117400
137320	147480
153920	154200
154800	156320
162240	166520
175600	176280
176760	177320
178160	185920
187680	189320
191880	195000
200640	203080
211960	217800
237920	242120
255160	256000
256480	256880
258000	259480
264040	269000
272440	274280
285760	287880
295680	299160
314920	321600
324720	324960
331640	393920
397280	405600
406640	407360

## Sheet: frames
650	686
780	791
831	860
888	895
971	1053
1087	1373
1378	1385
1432	1437
1580	1586
1611	2329
2587	2640
2685	2935
3433	3687
3848	3855
3870	3908
4056	4163
4390	4407
4419	4433
4454	4648
4692	4733
4797	4875
5016	5077
5299	5445
5948	6053
6379	6400
6412	6422
6450	6487
6601	6725
6811	6857
7144	7197
7392	7479
7873	8040
8118	8124
8291	9848
9932	10140
10166	10184
