# Supplementary material for: Speaking and Listening with the Eyes: Gaze Signaling during Dyadic Interactions
Source: PLoS One. 2015 Aug 26;10(8):e0136905. doi: 10.1371/journal.pone.0136905 (PMC4550266; doi:10.1371/journal.pone.0136905)
Supplement: S1 Dataset — (ZIP) [file pone.0136905.s001.zip › gaze/28_headsup_game_direct.xls]

## Sheet: data
start	stop
2200	2600
5320	5560
8400	8680
10520	21800
22280	27960
28320	29480
39360	39800
40960	42880
45480	45760
201160	202320
228880	229360
229760	230200
233400	233640
234680	235080
238480	238640
246240	247560
248520	273280
273760	274960
275440	279960
281200	283800
284200	304480
308640	310680
315400	316920
320720	322280
322720	328320
330360	351600
354480	355960
356400	365760
366000	395400
408920	409240
411240	413760
426920	427040

## Sheet: frames
55	65
133	139
210	217
263	545
557	699
708	737
984	995
1024	1072
1137	1144
5029	5058
5722	5734
5744	5755
5835	5841
5867	5877
5962	5966
6156	6189
6213	6832
6844	6874
6886	6999
7030	7095
7105	7612
7716	7767
7885	7923
8018	8057
8068	8208
8259	8790
8862	8899
8910	9144
9150	9885
10223	10231
10281	10344
10673	10676
