# Supplementary material for: Speaking and Listening with the Eyes: Gaze Signaling during Dyadic Interactions
Source: PLoS One. 2015 Aug 26;10(8):e0136905. doi: 10.1371/journal.pone.0136905 (PMC4550266; doi:10.1371/journal.pone.0136905)
Supplement: S1 Dataset — (ZIP) [file pone.0136905.s001.zip › gaze/29_20q_game_direct.xls]

## Sheet: data
start	stop
36160	36320
37520	38720
57000	57560
62160	62320
66720	67080
68720	69280
78600	79320
88440	88760
91760	92240
104640	105520
124680	126920
132040	132400
143880	144920
154160	155840
159960	161120
162360	163200
163840	164360
166520	167400
169600	170240
173400	175120
177520	178080
184040	185160
185400	186200
187840	188560
189880	190280
192200	192600
193600	195320
201680	202200
203520	205040
206120	206840
208720	209360
209760	212680
213400	214640
217120	224840
227520	231120
231760	232600
233360	235640
236880	238600
240360	241200
242840	243400
245480	248400
250080	251920
253680	254080
260400	262240
263000	267000
268480	269560
270880	275360
278000	280160
281240	282360
284080	285760
286440	287760
289320	291680
292920	303120
304080	305120
306080	306880
308680	309280
311880	312360
312880	313280
316480	316640
318840	319040
321880	322480
349080	349760
351040	351760
359640	363160
367200	369080
371400	373000
391000	392600
427920	429120
435280	436800
442040	443840
448320	448920
450680	450880
459560	461520
473160	474120
486680	486920
499520	499800
500240	501720
507080	507800
515480	516440
518480	518680
522480	522640
523760	525280
537000	537160
545280	546760
556000	556600
565520	566360
574600	574880
587480	588160
595880	597640
607320	608200
628120	629400
633400	634920
637440	637840
652720	653560
660840	664120

## Sheet: frames
904	908
938	968
1425	1439
1554	1558
1668	1677
1718	1732
1965	1983
2211	2219
2294	2306
2616	2638
3117	3173
3301	3310
3597	3623
3854	3896
3999	4028
4059	4080
4096	4109
4163	4185
4240	4256
4335	4378
4438	4452
4601	4629
4635	4655
4696	4714
4747	4757
4805	4815
4840	4883
5042	5055
5088	5126
5153	5171
5218	5234
5244	5317
5335	5366
5428	5621
5688	5778
5794	5815
5834	5891
5922	5965
6009	6030
6071	6085
6137	6210
6252	6298
6342	6352
6510	6556
6575	6675
6712	6739
6772	6884
6950	7004
7031	7059
7102	7144
7161	7194
7233	7292
7323	7578
7602	7628
7652	7672
7717	7732
7797	7809
7822	7832
7912	7916
7971	7976
8047	8062
8727	8744
8776	8794
8991	9079
9180	9227
9285	9325
9775	9815
10698	10728
10882	10920
11051	11096
11208	11223
11267	11272
11489	11538
11829	11853
12167	12173
12488	12495
12506	12543
12677	12695
12887	12911
12962	12967
13062	13066
13094	13132
13425	13429
13632	13669
13900	13915
14138	14159
14365	14372
14687	14704
14897	14941
15183	15205
15703	15735
15835	15873
15936	15946
16318	16339
16521	16603
