# Supplementary material for: Speaking and Listening with the Eyes: Gaze Signaling during Dyadic Interactions
Source: PLoS One. 2015 Aug 26;10(8):e0136905. doi: 10.1371/journal.pone.0136905 (PMC4550266; doi:10.1371/journal.pone.0136905)
Supplement: S1 Dataset — (ZIP) [file pone.0136905.s001.zip › gaze/29_headsup_game_direct.xls]

## Sheet: data
start	stop
5480	6320
28840	29800
35440	36120
87840	88440
90840	91960
99480	100080
101120	101440
123280	127880
137480	138560
138920	139760
142000	143240
143440	144160
144760	148040
149640	150760
151200	152960
171520	172480
181840	183160
207280	207800
208920	209560
218560	231720
232160	237920
238480	238720
239280	241880
243360	243560
243680	245720
246480	247160
249760	250880
252480	257320
257800	258520
259960	263760
264440	268160
268400	268960
269200	270080
270560	277920
278440	279560
280840	284760
287520	292600
293240	294040
296440	302360
302800	313560
315160	316040
317600	319240
322440	326440
326880	329760
330040	330960
333520	334720
337240	339760
340480	341680
344040	347920
349400	356200
356400	357680
359520	364440
364880	366440
366920	368520
369040	372800
373560	374200
374640	375240
376400	376880
377520	377960
378960	379680
380240	381960
383160	384800
385120	388200
389240	390960
391680	394000
394200	394680
396080	396560
404440	404600

## Sheet: frames
137	158
721	745
886	903
2196	2211
2271	2299
2487	2502
2528	2536
3082	3197
3437	3464
3473	3494
3550	3581
3586	3604
3619	3701
3741	3769
3780	3824
4288	4312
4546	4579
5182	5195
5223	5239
5464	5793
5804	5948
5962	5968
5982	6047
6084	6089
6092	6143
6162	6179
6244	6272
6312	6433
6445	6463
6499	6594
6611	6704
6710	6724
6730	6752
6764	6948
6961	6989
7021	7119
7188	7315
7331	7351
7411	7559
7570	7839
7879	7901
7940	7981
8061	8161
8172	8244
8251	8274
8338	8368
8431	8494
8512	8542
8601	8698
8735	8905
8910	8942
8988	9111
9122	9161
9173	9213
9226	9320
9339	9355
9366	9381
9410	9422
9438	9449
9474	9492
9506	9549
9579	9620
9628	9705
9731	9774
9792	9850
9855	9867
9902	9914
10111	10115
