# Supplementary material for: Speaking and Listening with the Eyes: Gaze Signaling during Dyadic Interactions
Source: PLoS One. 2015 Aug 26;10(8):e0136905. doi: 10.1371/journal.pone.0136905 (PMC4550266; doi:10.1371/journal.pone.0136905)
Supplement: S1 Dataset — (ZIP) [file pone.0136905.s001.zip › gaze/30_20q_game_direct.xls]

## Sheet: data
start	stop
8520	9400
12080	12320
12680	12880
54640	55200
60440	61240
62400	62560
78040	78720
84000	84400
98320	98560
100320	100760
127120	127520
128120	128720
129160	129360
132360	132960
144480	144800
151680	152040
152800	153040
159520	159680
173480	173560
176840	177560
214200	216080
216480	216680
217320	217520
264160	264480
293680	293800
312040	312160
329240	329920
332440	332840
340480	340600
341200	341400
348760	349200
349960	350080
354360	354400
355840	356120
357400	357600
358840	359040
369520	370000
375280	376160
377280	377440
380160	381120
381920	382160
386960	387080
390320	391000
391640	392080
394680	395520
398400	400840
403520	403680
404400	404720
405760	406320
410400	411560
416640	417520
419480	420120
427200	427920
429200	430400
431880	435280
438080	438200
439080	439200
442600	443600
452000	452840
456400	456840
457480	459000
459720	460120
461480	463400
464760	466640
467440	467640
470360	470640
472800	473840
478800	479000
479440	479840
484360	484680
493520	494640
501600	503440
504160	507080
507280	507840
508640	509320
510480	510680
511320	511440
512960	513160
514880	516120
522320	522720
523840	524520
530360	530720
531880	532760
533520	534000
538760	539800
540920	541200
542320	544680
545280	545840
547160	547240
549680	549800
558520	559520
560800	561040
561760	562800
564280	565440
567000	567080
572840	574040
579280	579560
582280	582560
593040	593680
594640	595120
596160	596680
602480	603120
604040	606600
609640	610040
611440	611840
613280	615680
616560	617520
618600	619080
620480	620880
622440	625480
627160	627360
636120	636320
641600	642840
644640	648240
648760	649400
655280	655840
659160	661480
662800	663080

## Sheet: frames
213	235
302	308
317	322
1366	1380
1511	1531
1560	1564
1951	1968
2100	2110
2458	2464
2508	2519
3178	3188
3203	3218
3229	3234
3309	3324
3612	3620
3792	3801
3820	3826
3988	3992
4337	4339
4421	4439
5355	5402
5412	5417
5433	5438
6604	6612
7342	7345
7801	7804
8231	8248
8311	8321
8512	8515
8530	8535
8719	8730
8749	8752
8859	8860
8896	8903
8935	8940
8971	8976
9238	9250
9382	9404
9432	9436
9504	9528
9548	9554
9674	9677
9758	9775
9791	9802
9867	9888
9960	10021
10088	10092
10110	10118
10144	10158
10260	10289
10416	10438
10487	10503
10680	10698
10730	10760
10797	10882
10952	10955
10977	10980
11065	11090
11300	11321
11410	11421
11437	11475
11493	11503
11537	11585
11619	11666
11686	11691
11759	11766
11820	11846
11970	11975
11986	11996
12109	12117
12338	12366
12540	12586
12604	12677
12682	12696
12716	12733
12762	12767
12783	12786
12824	12829
12872	12903
13058	13068
13096	13113
13259	13268
13297	13319
13338	13350
13469	13495
13523	13530
13558	13617
13632	13646
13679	13681
13742	13745
13963	13988
14020	14026
14044	14070
14107	14136
14175	14177
14321	14351
14482	14489
14557	14564
14826	14842
14866	14878
14904	14917
15062	15078
15101	15165
15241	15251
15286	15296
15332	15392
15414	15438
15465	15477
15512	15522
15561	15637
15679	15684
15903	15908
16040	16071
16116	16206
16219	16235
16382	16396
16479	16537
16570	16577
