# Supplementary material for: Speaking and Listening with the Eyes: Gaze Signaling during Dyadic Interactions
Source: PLoS One. 2015 Aug 26;10(8):e0136905. doi: 10.1371/journal.pone.0136905 (PMC4550266; doi:10.1371/journal.pone.0136905)
Supplement: S1 Dataset — (ZIP) [file pone.0136905.s001.zip › gaze/30_headsup_game_direct.xls]

## Sheet: data
start	stop
3000	3200
16080	17000
18480	19600
20000	21280
21960	23920
24680	27400
30480	30800
31480	31560
34320	35520
39840	42320
48000	48240
48840	49280
54520	55680
56760	57280
60720	60880
64600	68440
70360	71000
72240	74400
78400	80360
81160	82440
83200	84840
97200	99480
100640	103840
105240	105720
112120	112640
115240	115400
118040	118920
119480	119800
120440	121400
123400	123840
147440	149920
158880	159680
164720	164800
166360	169840
177960	179160
193960	194240
234760	235800
237560	239000
242560	242800
245440	246880
250200	251240
256520	256640
276360	278920
289440	289720
304000	306080
312360	313760
314280	318720
322920	323120
325040	326160
328200	328640
332560	332800
337040	337560
338360	338960
341360	341640
347200	349920
362720	363840
364160	365520
367760	368000
369960	370280
371360	371760
373720	373960
386840	387680
388280	389600
394240	395320

## Sheet: frames
75	80
402	425
462	490
500	532
549	598
617	685
762	770
787	789
858	888
996	1058
1200	1206
1221	1232
1363	1392
1419	1432
1518	1522
1615	1711
1759	1775
1806	1860
1960	2009
2029	2061
2080	2121
2430	2487
2516	2596
2631	2643
2803	2816
2881	2885
2951	2973
2987	2995
3011	3035
3085	3096
3686	3748
3972	3992
4118	4120
4159	4246
4449	4479
4849	4856
5869	5895
5939	5975
6064	6070
6136	6172
6255	6281
6413	6416
6909	6973
7236	7243
7600	7652
7809	7844
7857	7968
8073	8078
8126	8154
8205	8216
8314	8320
8426	8439
8459	8474
8534	8541
8680	8748
9068	9096
9104	9138
9194	9200
9249	9257
9284	9294
9343	9349
9671	9692
9707	9740
9856	9883
