# Supplementary material for: Speaking and Listening with the Eyes: Gaze Signaling during Dyadic Interactions
Source: PLoS One. 2015 Aug 26;10(8):e0136905. doi: 10.1371/journal.pone.0136905 (PMC4550266; doi:10.1371/journal.pone.0136905)
Supplement: S1 Dataset — (ZIP) [file pone.0136905.s001.zip › gaze/31_20q_game_direct.xls]

## Sheet: data
start	stop
36280	36640
38760	38920
42760	43000
43320	44560
44760	50200
51360	51600
53760	56320
66720	72120
72560	72960
73280	73600
74840	92440
93720	96920
97160	99000
99480	106760
108040	118440
123320	125200
125920	127520
134960	136640
136880	142680
142960	143200
145040	147640
148520	160680
161440	200120
200840	210640
211080	218560
218840	219440
219640	219920
220200	220360
221120	226320
227440	234560
236880	237520
237840	240520
244160	253480
253680	273880
281400	283320
284960	309440
309680	310360
310800	328840
329040	331920
334560	357680
358280	358800
359800	366440
367160	368960
369280	371560
371800	374600
375520	377400
378320	388560
388800	389280
389480	390040
390360	392440
394720	397800
400520	415720
430480	431520
443360	444600
445280	446280
454640	458120
471680	475720
477120	477240
477600	477760
490760	496880
497680	498040
498400	498560
498960	499800
500160	500400
502720	502920
510960	516800
523040	525400
537240	542120
546680	553960
558760	559400
564800	566120
566400	566680
576600	582000
585720	601360
601600	604800
605400	606920
607400	607520
608240	608400

## Sheet: frames
907	916
969	973
1069	1075
1083	1114
1119	1255
1284	1290
1344	1408
1668	1803
1814	1824
1832	1840
1871	2311
2343	2423
2429	2475
2487	2669
2701	2961
3083	3130
3148	3188
3374	3416
3422	3567
3574	3580
3626	3691
3713	4017
4036	5003
5021	5266
5277	5464
5471	5486
5491	5498
5505	5509
5528	5658
5686	5864
5922	5938
5946	6013
6104	6337
6342	6847
7035	7083
7124	7736
7742	7759
7770	8221
8226	8298
8364	8942
8957	8970
8995	9161
9179	9224
9232	9289
9295	9365
9388	9435
9458	9714
9720	9732
9737	9751
9759	9811
9868	9945
10013	10393
10762	10788
11084	11115
11132	11157
11366	11453
11792	11893
11928	11931
11940	11944
12269	12422
12442	12451
12460	12464
12474	12495
12504	12510
12568	12573
12774	12920
13076	13135
13431	13553
13667	13849
13969	13985
14120	14153
14160	14167
14415	14550
14643	15034
15040	15120
15135	15173
15185	15188
15206	15210
