# Supplementary material for: Speaking and Listening with the Eyes: Gaze Signaling during Dyadic Interactions
Source: PLoS One. 2015 Aug 26;10(8):e0136905. doi: 10.1371/journal.pone.0136905 (PMC4550266; doi:10.1371/journal.pone.0136905)
Supplement: S1 Dataset — (ZIP) [file pone.0136905.s001.zip › gaze/31_headsup_game_direct.xls]

## Sheet: data
start	stop
1080	1280
4480	4720
7640	8000
24400	24760
25360	25600
33120	33320
34320	36960
37360	40680
42600	42800
45240	45680
45960	48760
48960	49520
60600	65760
78480	78880
79120	81200
99480	99800
103120	103520
103760	103880
106880	107840
108360	109520
112760	113480
121320	121440
121760	122520
122760	123200
124000	124160
131480	131680
132120	132840
133400	133600
136920	137400
144880	145320
147680	148040
160800	163520
168600	168720
172040	172320
176840	177080
178880	179240
179920	180240
181320	182120
188520	189360
191000	192480
193080	193320
200440	200600
208480	208720
210560	212440
212960	213640
214760	215120
215400	219520
219880	220040
220440	222920
223160	223840
224000	224320
224720	227520
228200	229640
229920	230280
230560	230920
233280	236240
236680	238440
239680	243680
244520	245000
246160	247280
268680	268840
270840	271000
280480	280760
289520	289880
290240	290680
300000	300200
323800	324000
324680	326120
327080	333240
334320	334600
335600	335800
337200	337480
337880	344840
347600	354840
355560	376880
378920	379160
379800	380040
380480	391120
393320	397680
398600	398920
400720	401400
404200	412920
413080	413960
415680	426760
429040	434440
436400	438520
438800	439120
439320	441160
441920	444000
444280	444560
444840	445560
448040	448240
448680	469760
474920	477240
479760	480360
483200	484240
484400	485080
485280	485760
486080	486840
490360	491400
492280	492520
493160	493240
494200	494440
496120	496280
497360	497600
498320	502920
505400	505520
505920	506200
507080	518280
522440	522680
527520	527760
536640	536840
537040	537200
537440	537680
538160	538400
553040	553280

## Sheet: frames
27	32
112	118
191	200
610	619
634	640
828	833
858	924
934	1017
1065	1070
1131	1142
1149	1219
1224	1238
1515	1644
1962	1972
1978	2030
2487	2495
2578	2588
2594	2597
2672	2696
2709	2738
2819	2837
3033	3036
3044	3063
3069	3080
3100	3104
3287	3292
3303	3321
3335	3340
3423	3435
3622	3633
3692	3701
4020	4088
4215	4218
4301	4308
4421	4427
4472	4481
4498	4506
4533	4553
4713	4734
4775	4812
4827	4833
5011	5015
5212	5218
5264	5311
5324	5341
5369	5378
5385	5488
5497	5501
5511	5573
5579	5596
5600	5608
5618	5688
5705	5741
5748	5757
5764	5773
5832	5906
5917	5961
5992	6092
6113	6125
6154	6182
6717	6721
6771	6775
7012	7019
7238	7247
7256	7267
7500	7505
8095	8100
8117	8153
8177	8331
8358	8365
8390	8395
8430	8437
8447	8621
8690	8871
8889	9422
9473	9479
9495	9501
9512	9778
9833	9942
9965	9973
10018	10035
10105	10323
10327	10349
10392	10669
10726	10861
10910	10963
10970	10978
10983	11029
11048	11100
11107	11114
11121	11139
11201	11206
11217	11744
11873	11931
11994	12009
12080	12106
12110	12127
12132	12144
12152	12171
12259	12285
12307	12313
12329	12331
12355	12361
12403	12407
12434	12440
12458	12573
12635	12638
12648	12655
12677	12957
13061	13067
13188	13194
13416	13421
13426	13430
13436	13442
13454	13460
13826	13832
