# Supplementary material for: Speaking and Listening with the Eyes: Gaze Signaling during Dyadic Interactions
Source: PLoS One. 2015 Aug 26;10(8):e0136905. doi: 10.1371/journal.pone.0136905 (PMC4550266; doi:10.1371/journal.pone.0136905)
Supplement: S1 Dataset — (ZIP) [file pone.0136905.s001.zip › gaze/32_20q_game_direct.xls]

## Sheet: data
start	stop
43040	68160
70000	75440
75840	76360
79880	84160
84960	87720
90400	93880
95640	97840
103920	104440
105480	108280
114280	115880
117120	118480
118840	119160
119840	120360
121920	122760
123720	126840
127560	127920
128360	129520
135160	137360
139240	140520
141440	169360
171560	177760
184440	188600
197600	200920
204880	208080
217280	219200
225160	226920
227640	228000
238400	239360
246280	248000
249680	252160
253640	257240
257520	257800
259360	262080
270560	276840
277040	279600
283680	284400
289640	294520
304880	309880
312480	314640
323720	327880
328480	331720
335680	336960
341080	342240
345440	360040
363680	366960
375640	379720
380000	382000
382720	384880
385280	386400
391640	401160
405680	406840
408840	410960
413880	454640
456400	494440
495880	511480
513240	514040
515280	534960
535520	537840
539120	540160
540640	547320
549400	550160
550800	558760
559800	580880
581360	588720
589320	590240
590840	598160
598680	605200
607280	608280
608840	611000
611520	613600
614760	616040
616440	617120

## Sheet: frames
1076	1704
1750	1886
1896	1909
1997	2104
2124	2193
2260	2347
2391	2446
2598	2611
2637	2707
2857	2897
2928	2962
2971	2979
2996	3009
3048	3069
3093	3171
3189	3198
3209	3238
3379	3434
3481	3513
3536	4234
4289	4444
4611	4715
4940	5023
5122	5202
5432	5480
5629	5673
5691	5700
5960	5984
6157	6200
6242	6304
6341	6431
6438	6445
6484	6552
6764	6921
6926	6990
7092	7110
7241	7363
7622	7747
7812	7866
8093	8197
8212	8293
8392	8424
8527	8556
8636	9001
9092	9174
9391	9493
9500	9550
9568	9622
9632	9660
9791	10029
10142	10171
10221	10274
10347	11366
11410	12361
12397	12787
12831	12851
12882	13374
13388	13446
13478	13504
13516	13683
13735	13754
13770	13969
13995	14522
14534	14718
14733	14756
14771	14954
14967	15130
15182	15207
15221	15275
15288	15340
15369	15401
15411	15428
