# Supplementary material for: Speaking and Listening with the Eyes: Gaze Signaling during Dyadic Interactions
Source: PLoS One. 2015 Aug 26;10(8):e0136905. doi: 10.1371/journal.pone.0136905 (PMC4550266; doi:10.1371/journal.pone.0136905)
Supplement: S1 Dataset — (ZIP) [file pone.0136905.s001.zip › gaze/32_headsup_game_direct.xls]

## Sheet: data
start	stop
0	4520
5080	5680
8880	9080
25520	26120
27080	29720
30160	32240
32880	39800
40360	42280
42680	48200
48840	52400
52920	59640
60520	66600
67440	68040
69000	69520
69960	70640
70960	75240
77200	77840
78720	82960
84080	99000
99360	102320
103440	106520
107200	115720
116280	122080
122440	126520
127080	127480
127880	130320
131000	138320
138960	139920
140600	163880
165280	166000
166360	178240
179160	180720
182000	189600
190240	190640
192480	200120
200240	203160
204120	206440
207000	215880
216120	218840
219240	219960
220680	221560
224440	224800
228160	228560
229760	234240
234960	235800
237760	238280
239040	244480
245600	246160
246440	247000
248760	250200
250640	250840
252200	252960
253640	254320
254920	255280
256240	257800
259000	259680
260120	260560
262480	262720
263200	263960
265640	265960
267080	267320
271240	272400
283240	284720
323400	324160
327800	333320
334160	334520
335000	335880
336320	336640
339360	345080
345680	346160
349640	364000
364440	377600
378000	378520
380760	391480
391800	392560
394480	402840
404720	406760
409160	414760
416760	419320
422640	427600
431360	446400
447360	447760
449600	479040
479760	488400
488840	489640
496240	496480
497640	503720
507960	519280
522840	523480
525680	526480
536080	538440
544040	545920
546440	547880
549320	549720
551360	552240
553320	553960

## Sheet: frames
0	113
127	142
222	227
638	653
677	743
754	806
822	995
1009	1057
1067	1205
1221	1310
1323	1491
1513	1665
1686	1701
1725	1738
1749	1766
1774	1881
1930	1946
1968	2074
2102	2475
2484	2558
2586	2663
2680	2893
2907	3052
3061	3163
3177	3187
3197	3258
3275	3458
3474	3498
3515	4097
4132	4150
4159	4456
4479	4518
4550	4740
4756	4766
4812	5003
5006	5079
5103	5161
5175	5397
5403	5471
5481	5499
5517	5539
5611	5620
5704	5714
5744	5856
5874	5895
5944	5957
5976	6112
6140	6154
6161	6175
6219	6255
6266	6271
6305	6324
6341	6358
6373	6382
6406	6445
6475	6492
6503	6514
6562	6568
6580	6599
6641	6649
6677	6683
6781	6810
7081	7118
8085	8104
8195	8333
8354	8363
8375	8397
8408	8416
8484	8627
8642	8654
8741	9100
9111	9440
9450	9463
9519	9787
9795	9814
9862	10071
10118	10169
10229	10369
10419	10483
10566	10690
10784	11160
11184	11194
11240	11976
11994	12210
12221	12241
12406	12412
12441	12593
12699	12982
13071	13087
13142	13162
13402	13461
13601	13648
13661	13697
13733	13743
13784	13806
13833	13849
