# Supplementary material for: Speaking and Listening with the Eyes: Gaze Signaling during Dyadic Interactions
Source: PLoS One. 2015 Aug 26;10(8):e0136905. doi: 10.1371/journal.pone.0136905 (PMC4550266; doi:10.1371/journal.pone.0136905)
Supplement: S1 Dataset — (ZIP) [file pone.0136905.s001.zip › gaze/33_20q_game_direct.xls]

## Sheet: data
start	stop
3720	4040
9400	9680
18520	32200
32760	45360
46880	58200
63560	68560
69160	71920
73000	85840
86240	87720
91520	94160
94920	95640
96600	105400
105840	106520
107360	109880
111520	112280
112760	126760
129200	140960
142240	147440
148880	150800
155920	178640
180160	187280
188440	201840
202600	222000
224760	226400
227520	229000
232240	234880
235360	239720
241080	242960
246960	251200
251520	251760
252400	254280
255440	259280
259560	259920
260520	263960
264760	266600
267520	275080
276240	279520
280440	282520
283280	287840
294320	296520
307680	310240
312520	313400
325840	328520
333160	334720
338200	349000
350280	352880
366880	370240
376480	377480
378760	379120
381840	383600
386080	387200
387600	388840
396360	398440
409440	414400
417960	419440
426720	426920
440920	441960
443200	446040
450640	454320
455600	460560
463680	463840
496840	500280
500800	501680
503800	513080
515880	518760
522280	524080
527000	527520
529400	532440
533760	535880

## Sheet: frames
93	101
235	242
463	805
819	1134
1172	1455
1589	1714
1729	1798
1825	2146
2156	2193
2288	2354
2373	2391
2415	2635
2646	2663
2684	2747
2788	2807
2819	3169
3230	3524
3556	3686
3722	3770
3898	4466
4504	4682
4711	5046
5065	5550
5619	5660
5688	5725
5806	5872
5884	5993
6027	6074
6174	6280
6288	6294
6310	6357
6386	6482
6489	6498
6513	6599
6619	6665
6688	6877
6906	6988
7011	7063
7082	7196
7358	7413
7692	7756
7813	7835
8146	8213
8329	8368
8455	8725
8757	8822
9172	9256
9412	9437
9469	9478
9546	9590
9652	9680
9690	9721
9909	9961
10236	10360
10449	10486
10668	10673
11023	11049
11080	11151
11266	11358
11390	11514
11592	11596
12421	12507
12520	12542
12595	12827
12897	12969
13057	13102
13175	13188
13235	13311
13344	13397
