# Supplementary material for: Speaking and Listening with the Eyes: Gaze Signaling during Dyadic Interactions
Source: PLoS One. 2015 Aug 26;10(8):e0136905. doi: 10.1371/journal.pone.0136905 (PMC4550266; doi:10.1371/journal.pone.0136905)
Supplement: S1 Dataset — (ZIP) [file pone.0136905.s001.zip › gaze/33_headsup_game_direct.xls]

## Sheet: data
start	stop
40160	41720
47360	65720
67160	82280
84440	90240
90560	93960
95480	98360
98960	99880
101240	101720
103040	103720
105000	106560
107560	108000
109560	126080
126280	128120
128400	137440
139240	144960
146760	151080
152320	152760
154320	182240
184160	186520
187440	188000
188480	191520
192200	194040
195040	207480
208600	210400
211080	216360
217840	220960
222480	227520
242840	243360
250800	252400
253240	256440
259920	265640
271960	273520
273800	276920
277560	280200
284960	289320
291040	291520
291800	294880
302560	303280
308280	308880
309960	312120
312640	315760
317880	318680
320080	322160
323760	327400
327840	330160
343960	346240
347440	348440
359720	364320
368760	374000
374640	382800
386840	387080
387920	394920
395720	405600
407680	407960
408280	410320
417200	424120
424640	428400
429440	430080
431400	432520
433760	434640

## Sheet: frames
1004	1043
1184	1643
1679	2057
2111	2256
2264	2349
2387	2459
2474	2497
2531	2543
2576	2593
2625	2664
2689	2700
2739	3152
3157	3203
3210	3436
3481	3624
3669	3777
3808	3819
3858	4556
4604	4663
4686	4700
4712	4788
4805	4851
4876	5187
5215	5260
5277	5409
5446	5524
5562	5688
6071	6084
6270	6310
6331	6411
6498	6641
6799	6838
6845	6923
6939	7005
7124	7233
7276	7288
7295	7372
7564	7582
7707	7722
7749	7803
7816	7894
7947	7967
8002	8054
8094	8185
8196	8254
8599	8656
8686	8711
8993	9108
9219	9350
9366	9570
9671	9677
9698	9873
9893	10140
10192	10199
10207	10258
10430	10603
10616	10710
10736	10752
10785	10813
10844	10866
