# Supplementary material for: Speaking and Listening with the Eyes: Gaze Signaling during Dyadic Interactions
Source: PLoS One. 2015 Aug 26;10(8):e0136905. doi: 10.1371/journal.pone.0136905 (PMC4550266; doi:10.1371/journal.pone.0136905)
Supplement: S1 Dataset — (ZIP) [file pone.0136905.s001.zip › gaze/34_20q_game_direct.xls]

## Sheet: data
start	stop
7840	8640
8880	9440
13120	13360
14680	15320
18040	18800
20880	24200
28160	29760
31480	32920
40400	44000
52800	54480
66400	69400
83560	86320
103680	106720
108840	112200
117320	119160
131520	133840
157440	158960
163840	167840
168760	172520
174800	176720
183960	190280
192800	194080
202320	203760
215040	221760
226840	228320
241080	247520
248480	253320
254240	256360
258280	261880
263080	263200
263720	265000
266400	271840
272720	277760
279160	281360
282120	286680
287520	295040
295800	309320
310400	312240
312880	314080
315440	317560
317960	322760
323160	323600
326040	327360
328360	339280
340160	342760
344680	345120
345960	351160
353080	353320
353840	357080
358280	366000
367280	369240
370800	371240
376160	383560
385480	386680
387600	397280
398360	401600
402400	402720
403840	412240
413200	416080
416520	417400
419120	436640
438560	440840
441800	444360
445040	449000
452720	452920
453320	455720
456960	465520
468760	472040
475200	476000
476760	478720
482040	483520
492720	493520
494600	498600
500480	502360
503560	503880
504040	507600
508720	508920
512280	514280
515280	520160
521720	523920
524200	524520
528280	529000

## Sheet: frames
196	216
222	236
328	334
367	383
451	470
522	605
704	744
787	823
1010	1100
1320	1362
1660	1735
2089	2158
2592	2668
2721	2805
2933	2979
3288	3346
3936	3974
4096	4196
4219	4313
4370	4418
4599	4757
4820	4852
5058	5094
5376	5544
5671	5708
6027	6188
6212	6333
6356	6409
6457	6547
6577	6580
6593	6625
6660	6796
6818	6944
6979	7034
7053	7167
7188	7376
7395	7733
7760	7806
7822	7852
7886	7939
7949	8069
8079	8090
8151	8184
8209	8482
8504	8569
8617	8628
8649	8779
8827	8833
8846	8927
8957	9150
9182	9231
9270	9281
9404	9589
9637	9667
9690	9932
9959	10040
10060	10068
10096	10306
10330	10402
10413	10435
10478	10916
10964	11021
11045	11109
11126	11225
11318	11323
11333	11393
11424	11638
11719	11801
11880	11900
11919	11968
12051	12088
12318	12338
12365	12465
12512	12559
12589	12597
12601	12690
12718	12723
12807	12857
12882	13004
13043	13098
13105	13113
13207	13225
