# Supplementary material for: Speaking and Listening with the Eyes: Gaze Signaling during Dyadic Interactions
Source: PLoS One. 2015 Aug 26;10(8):e0136905. doi: 10.1371/journal.pone.0136905 (PMC4550266; doi:10.1371/journal.pone.0136905)
Supplement: S1 Dataset — (ZIP) [file pone.0136905.s001.zip › gaze/34_headsup_game_direct.xls]

## Sheet: data
start	stop
28640	28960
36600	37160
38920	40880
41360	42640
74360	75320
81680	81920
82400	82560
94080	94280
98720	99880
117680	118520
131040	131800
138320	139280
145640	146640
153240	154280
157360	157440
172080	177440
182800	183600
186560	187800
191280	191880
194200	194640
202160	202520
206400	209000
213800	216000
221160	221400
227160	228280
229120	229440
248960	256120
259600	260280
273680	278400
279360	279800
282720	286560
287680	288800
291200	293360
293960	294920
295600	296280
296920	299280
299960	311800
312600	315640
316640	317360
318400	330800
331440	336800
338520	339600
340080	344560
347320	351480
351840	352440
354520	361720
363160	364040
364960	365080
365600	370840
376320	378320
378920	380840
382960	383840
385840	391320
393600	399280
407160	409880
410080	420680
421720	425560
428400	429320
433400	433520

## Sheet: frames
716	724
915	929
973	1022
1034	1066
1859	1883
2042	2048
2060	2064
2352	2357
2468	2497
2942	2963
3276	3295
3458	3482
3641	3666
3831	3857
3934	3936
4302	4436
4570	4590
4664	4695
4782	4797
4855	4866
5054	5063
5160	5225
5345	5400
5529	5535
5679	5707
5728	5736
6224	6403
6490	6507
6842	6960
6984	6995
7068	7164
7192	7220
7280	7334
7349	7373
7390	7407
7423	7482
7499	7795
7815	7891
7916	7934
7960	8270
8286	8420
8463	8490
8502	8614
8683	8787
8796	8811
8863	9043
9079	9101
9124	9127
9140	9271
9408	9458
9473	9521
9574	9596
9646	9783
9840	9982
10179	10247
10252	10517
10543	10639
10710	10733
10835	10838
