# Supplementary material for: Speaking and Listening with the Eyes: Gaze Signaling during Dyadic Interactions
Source: PLoS One. 2015 Aug 26;10(8):e0136905. doi: 10.1371/journal.pone.0136905 (PMC4550266; doi:10.1371/journal.pone.0136905)
Supplement: S1 Dataset — (ZIP) [file pone.0136905.s001.zip › gaze/35_20q_game_direct.xls]

## Sheet: data
start	stop
4280	4800
11560	12760
16760	18400
22560	23000
29120	30080
32960	36440
37920	45240
50920	56720
58240	59400
66120	70040
72720	73760
74280	75480
87240	88160
95480	98680
101960	106880
118480	120400
131880	140080
152280	153000
154480	156360
167000	168920
174040	174880
181880	182480
184360	184880
186800	188640
195040	196280
197480	198560
199440	200800
202440	202640
203920	204440
212680	214800
219800	223080
224920	226160
234320	235080
242600	243480
245680	246160
247800	250680
254280	257000
257600	259400
259880	268440
269080	270360
270840	272640
273240	278240
285440	287720
288920	296080
299720	302520
303720	307120
307880	311680
318400	321640
322120	330080
330920	341440
342640	344120
350520	354480
355680	356840
358200	359440
362160	366120
372280	380320
383520	383960
385440	388640
391840	395680
396920	405960
406800	412200
412680	415880
416560	420720
422160	426280
427840	431920
432920	435680
439760	449680
450480	465440
466120	471160
473920	476920
482520	488200
489160	491360
493720	497640
499000	499640
501000	512480
513400	516680
521080	522600
526720	528160
529120	530000
530520	531160
532480	534640

## Sheet: frames
107	120
289	319
419	460
564	575
728	752
824	911
948	1131
1273	1418
1456	1485
1653	1751
1818	1844
1857	1887
2181	2204
2387	2467
2549	2672
2962	3010
3297	3502
3807	3825
3862	3909
4175	4223
4351	4372
4547	4562
4609	4622
4670	4716
4876	4907
4937	4964
4986	5020
5061	5066
5098	5111
5317	5370
5495	5577
5623	5654
5858	5877
6065	6087
6142	6154
6195	6267
6357	6425
6440	6485
6497	6711
6727	6759
6771	6816
6831	6956
7136	7193
7223	7402
7493	7563
7593	7678
7697	7792
7960	8041
8053	8252
8273	8536
8566	8603
8763	8862
8892	8921
8955	8986
9054	9153
9307	9508
9588	9599
9636	9716
9796	9892
9923	10149
10170	10305
10317	10397
10414	10518
10554	10657
10696	10798
10823	10892
10994	11242
11262	11636
11653	11779
11848	11923
12063	12205
12229	12284
12343	12441
12475	12491
12525	12812
12835	12917
13027	13065
13168	13204
13228	13250
13263	13279
13312	13366
