# Supplementary material for: Speaking and Listening with the Eyes: Gaze Signaling during Dyadic Interactions
Source: PLoS One. 2015 Aug 26;10(8):e0136905. doi: 10.1371/journal.pone.0136905 (PMC4550266; doi:10.1371/journal.pone.0136905)
Supplement: S1 Dataset — (ZIP) [file pone.0136905.s001.zip › gaze/35_headsup_game_direct.xls]

## Sheet: data
start	stop
5920	6440
10800	10920
12680	13240
13840	14000
21040	21960
24400	24880
26920	27960
31800	39880
41880	45040
46600	46960
53360	56480
58440	66040
66920	67360
67840	69520
72240	76840
83440	83840
85480	86320
93480	101400
102200	108400
109960	111920
124080	124680
127440	127800
130960	131520
133960	137440
140360	140640
153640	156800
164120	164560
176720	184400
185600	186440
187240	190000
192160	202160
204920	205160
212120	212320
212640	220840
221440	223600
227840	237040
238240	238600
259360	261680
263640	265000
267960	271760
272600	280200
282240	282960
288160	288400
289480	291760
294320	295240
295760	298600
299520	300000
302080	303080
303920	306080
308880	309320
310400	310920
313680	313880
319000	321040
321640	321960
329160	331000
333240	336640
336920	338280
338800	348320
350720	353640
355040	358000
358880	363000
363480	364360
365320	365520
367120	370880
371280	372080
374360	375160
387120	391360
393960	397200
398880	399240
399960	400120
401720	401920
402960	406880
409240	416120
417040	418440
421480	421720
424520	435880
436040	436280
438840	439720
441680	452640
453640	456240
457040	457200
460280	460480
468400	469600
470360	473040
478120	479600
480040	485880
487920	488120
489040	489680

## Sheet: frames
148	161
270	273
317	331
346	350
526	549
610	622
673	699
795	997
1047	1126
1165	1174
1334	1412
1461	1651
1673	1684
1696	1738
1806	1921
2086	2096
2137	2158
2337	2535
2555	2710
2749	2798
3102	3117
3186	3195
3274	3288
3349	3436
3509	3516
3841	3920
4103	4114
4418	4610
4640	4661
4681	4750
4804	5054
5123	5129
5303	5308
5316	5521
5536	5590
5696	5926
5956	5965
6484	6542
6591	6625
6699	6794
6815	7005
7056	7074
7204	7210
7237	7294
7358	7381
7394	7465
7488	7500
7552	7577
7598	7652
7722	7733
7760	7773
7842	7847
7975	8026
8041	8049
8229	8275
8331	8416
8423	8457
8470	8708
8768	8841
8876	8950
8972	9075
9087	9109
9133	9138
9178	9272
9282	9302
9359	9379
9678	9784
9849	9930
9972	9981
9999	10003
10043	10048
10074	10172
10231	10403
10426	10461
10537	10543
10613	10897
10901	10907
10971	10993
11042	11316
11341	11406
11426	11430
11507	11512
11710	11740
11759	11826
11953	11990
12001	12147
12198	12203
12226	12242
