# Supplementary material for: Speaking and Listening with the Eyes: Gaze Signaling during Dyadic Interactions
Source: PLoS One. 2015 Aug 26;10(8):e0136905. doi: 10.1371/journal.pone.0136905 (PMC4550266; doi:10.1371/journal.pone.0136905)
Supplement: S1 Dataset — (ZIP) [file pone.0136905.s001.zip › gaze/36_20q_game_direct.xls]

## Sheet: data
start	stop
12960	13200
14640	15520
21040	21280
29040	31040
33040	37360
37960	39040
45000	46040
46840	47120
48360	48800
49040	51600
52320	52840
58400	59800
60560	61160
62680	63040
63440	63720
65160	68600
69360	70560
72120	74640
75280	75880
81480	81880
83600	85320
87600	87760
89360	89600
95920	96840
97760	99480
100360	100600
101480	104080
105800	107120
108560	109440
112360	112680
114080	114480
115360	115880
119600	120000
120360	121960
122680	123400
124320	124600
126440	126640
131760	132440
144560	146560
152440	157000
157840	158240
160080	160400
160920	161200
161400	162280
163200	164080
189960	191280
191880	194040
194560	195480
195800	197720
205400	207440
210080	211400
212640	213400
213840	215280
215720	216000
220520	224160
224560	226000
240560	241360
242200	242440
242840	243560
245400	246480
247480	248400
249040	249680
256560	257960
258960	260400
265080	266040
267680	269360
269920	270960
271720	272200
283200	286840
287560	289760
290400	291800
297560	299880
300440	305480
306480	308080
320720	322360
325200	329120
331960	333480
341000	341560
342760	343600
347120	349680
350280	350720
357200	358880
363160	363440
366640	368040
371760	373360
373880	375560
383640	385640
388320	391280
391640	392320
395080	396920
406360	408400
409920	411160
411440	412760
415240	416760
420440	422640
423320	423880
425440	426960
429400	430840
433320	433880
439960	440800
441560	442520
450600	451320
452080	452720
454600	455520
468240	470200
473960	478800
479280	479600
481080	483080
485680	487920
491320	491800
492560	494080
495760	497240
498080	500760
502680	503080
504880	506080
509280	509560
512200	513720
520640	521200
525800	526960
528680	531600
532080	532480

## Sheet: frames
324	330
366	388
526	532
726	776
826	934
949	976
1125	1151
1171	1178
1209	1220
1226	1290
1308	1321
1460	1495
1514	1529
1567	1576
1586	1593
1629	1715
1734	1764
1803	1866
1882	1897
2037	2047
2090	2133
2190	2194
2234	2240
2398	2421
2444	2487
2509	2515
2537	2602
2645	2678
2714	2736
2809	2817
2852	2862
2884	2897
2990	3000
3009	3049
3067	3085
3108	3115
3161	3166
3294	3311
3614	3664
3811	3925
3946	3956
4002	4010
4023	4030
4035	4057
4080	4102
4749	4782
4797	4851
4864	4887
4895	4943
5135	5186
5252	5285
5316	5335
5346	5382
5393	5400
5513	5604
5614	5650
6014	6034
6055	6061
6071	6089
6135	6162
6187	6210
6226	6242
6414	6449
6474	6510
6627	6651
6692	6734
6748	6774
6793	6805
7080	7171
7189	7244
7260	7295
7439	7497
7511	7637
7662	7702
8018	8059
8130	8228
8299	8337
8525	8539
8569	8590
8678	8742
8757	8768
8930	8972
9079	9086
9166	9201
9294	9334
9347	9389
9591	9641
9708	9782
9791	9808
9877	9923
10159	10210
10248	10279
10286	10319
10381	10419
10511	10566
10583	10597
10636	10674
10735	10771
10833	10847
10999	11020
11039	11063
11265	11283
11302	11318
11365	11388
11706	11755
11849	11970
11982	11990
12027	12077
12142	12198
12283	12295
12314	12352
12394	12431
12452	12519
12567	12577
12622	12652
12732	12739
12805	12843
13016	13030
13145	13174
13217	13290
13302	13312
