# Supplementary material for: Speaking and Listening with the Eyes: Gaze Signaling during Dyadic Interactions
Source: PLoS One. 2015 Aug 26;10(8):e0136905. doi: 10.1371/journal.pone.0136905 (PMC4550266; doi:10.1371/journal.pone.0136905)
Supplement: S1 Dataset — (ZIP) [file pone.0136905.s001.zip › gaze/36_headsup_game_direct.xls]

## Sheet: data
start	stop
10600	13040
13640	14680
18520	19600
20320	20720
21080	21520
25760	29280
29680	31120
33680	61360
62240	63800
65720	69480
71800	79920
92280	104640
105880	106200
109760	118200
118960	119960
120360	120520
133280	136680
137520	146560
147480	150520
153800	154680
156440	157120
158160	165440
165880	170160
173160	177320
179400	180040
180760	182120
182680	185800
186320	187680
188240	189080
189640	197160
197720	199880
200160	200920
204760	206280
207000	207200
207920	208320
210240	210440
211560	214280
214400	215760
220200	223760
224720	225880
226320	228600
237720	238280
241320	241680
259840	260360
265360	274840
275440	279880
281640	282280
290680	297840
304920	310680
311480	312200
322400	329720
330840	331240
335480	337560
338680	342640
344320	346040
349640	349880
351920	356800
358360	362920
363520	363880
367440	369320
370120	371720
388080	390280
390720	391280
395600	397440
398640	399120
400600	400800
403000	403680
404320	405520
407000	408240
411320	412080
412880	416560
418120	418880
422280	425720
426480	429840
430760	433280
433680	437080
437680	438240
438960	440440
440920	441640
442160	446840
447080	449800
452880	454120
454920	456600
462880	464560
465960	466280
467240	473520
476120	477160
478400	480680
481400	482440
483200	487280

## Sheet: frames
265	326
341	367
463	490
508	518
527	538
644	732
742	778
842	1534
1556	1595
1643	1737
1795	1998
2307	2616
2647	2655
2744	2955
2974	2999
3009	3013
3332	3417
3438	3664
3687	3763
3845	3867
3911	3928
3954	4136
4147	4254
4329	4433
4485	4501
4519	4553
4567	4645
4658	4692
4706	4727
4741	4929
4943	4997
5004	5023
5119	5157
5175	5180
5198	5208
5256	5261
5289	5357
5360	5394
5505	5594
5618	5647
5658	5715
5943	5957
6033	6042
6496	6509
6634	6871
6886	6997
7041	7057
7267	7446
7623	7767
7787	7805
8060	8243
8271	8281
8387	8439
8467	8566
8608	8651
8741	8747
8798	8920
8959	9073
9088	9097
9186	9233
9253	9293
9702	9757
9768	9782
9890	9936
9966	9978
10015	10020
10075	10092
10108	10138
10175	10206
10283	10302
10322	10414
10453	10472
10557	10643
10662	10746
10769	10832
10842	10927
10942	10956
10974	11011
11023	11041
11054	11171
11177	11245
11322	11353
11373	11415
11572	11614
11649	11657
11681	11838
11903	11929
11960	12017
12035	12061
12080	12182
