# Supplementary material for: Speaking and Listening with the Eyes: Gaze Signaling during Dyadic Interactions
Source: PLoS One. 2015 Aug 26;10(8):e0136905. doi: 10.1371/journal.pone.0136905 (PMC4550266; doi:10.1371/journal.pone.0136905)
Supplement: S1 Dataset — (ZIP) [file pone.0136905.s001.zip › gaze/37_20q_game_direct.xls]

## Sheet: Sheet1
start	stop
22840	23280
24000	25480
30960	32360
35040	36440
37600	40520
41920	43720
44280	50560
53360	53640
61680	62320
63640	65640
66280	73200
76040	80680
80920	81440
81760	83400
84160	85960
94960	96160
101400	104880
105240	106360
106880	110280
110520	111360
111920	112480
112720	113080
113920	114280
115320	115560
119880	120360
121520	121880
122560	123920
124400	124880
126200	126560
129840	132120
133920	134280
135360	135960
141160	142960
153120	153280
153640	154000
163160	165360
167000	167400
170960	176920
177160	180320
181080	181560
185080	185640
192400	197440
197960	200960
201880	202160
203440	203880
204680	205880
209200	209520
217000	220120
221240	222680
223080	224280
225080	225680
226280	227520
232400	232760
233040	233280
234680	235640
236880	237120
240120	242040
243520	244040
252080	254920
255280	256960
257680	258160
261840	263360
263920	264400
266040	267200
267640	268160
269200	273520
273800	275080
275560	276040
276240	277480
278360	279360
281240	281640
288160	288360
291160	294720
295360	306760
309400	311480
312160	314360
314760	315360
316000	317680
319120	319680
320320	321800
323160	324920
326160	327840
328200	329520
333360	333600
334400	334920
339000	339640
341600	342960
343560	344160
344800	346320
347080	348320
352320	354280
355240	359160
361880	362360
365040	367400
367720	369640
371320	374520
376160	376720
377320	378160
378560	381120
381760	383840
385000	385720
386760	389160
389720	393440
395080	395480
396400	397280
398040	401880
402480	403640
404440	409920
410680	411000
411680	411760
413080	421160
422080	422440
423160	423440
424120	424720
425400	426160
426600	427640
428280	430200
431280	432800
433680	436160
442360	445240
445560	446160
446600	449800
451440	452640
453920	454320
455040	457840
459600	463480
464920	465440
465840	466160
466880	467800
468720	469320
470920	471080
474560	475320
479560	481880
483000	483840
484400	486320
486920	489640
489960	492200
493600	496040
496600	502720
503560	507600
508640	510480
511040	512600
513440	514440
514920	515960
516400	519360
520520	521520
522360	523760
524080	524800
525720	532040
534440	535200
536240	537280
539160	539680
542120	544000
545320	548400
549880	550080
551400	552360
558360	558920
560800	563640
565280	567960
575040	575720
579520	579880

## Sheet: Sheet2
571	582
600	637
774	809
876	911
940	1013
1048	1093
1107	1264
1334	1341
1542	1558
1591	1641
1657	1830
1901	2017
2023	2036
2044	2085
2104	2149
2374	2404
2535	2622
2631	2659
2672	2757
2763	2784
2798	2812
2818	2827
2848	2857
2883	2889
2997	3009
3038	3047
3064	3098
3110	3122
3155	3164
3246	3303
3348	3357
3384	3399
3529	3574
3828	3832
3841	3850
4079	4134
4175	4185
4274	4423
4429	4508
4527	4539
4627	4641
4810	4936
4949	5024
5047	5054
5086	5097
5117	5147
5230	5238
5425	5503
5531	5567
5577	5607
5627	5642
5657	5688
5810	5819
5826	5832
5867	5891
5922	5928
6003	6051
6088	6101
6302	6373
6382	6424
6442	6454
6546	6584
6598	6610
6651	6680
6691	6704
6730	6838
6845	6877
6889	6901
6906	6937
6959	6984
7031	7041
7204	7209
7279	7368
7384	7669
7735	7787
7804	7859
7869	7884
7900	7942
7978	7992
8008	8045
8079	8123
8154	8196
8205	8238
8334	8340
8360	8373
8475	8491
8540	8574
8589	8604
8620	8658
8677	8708
8808	8857
8881	8979
9047	9059
9126	9185
9193	9241
9283	9363
9404	9418
9433	9454
9464	9528
9544	9596
9625	9643
9669	9729
9743	9836
9877	9887
9910	9932
9951	10047
10062	10091
10111	10248
10267	10275
10292	10294
10327	10529
10552	10561
10579	10586
10603	10618
10635	10654
10665	10691
10707	10755
10782	10820
10842	10904
11059	11131
11139	11154
11165	11245
11286	11316
11348	11358
11376	11446
11490	11587
11623	11636
11646	11654
11672	11695
11718	11733
11773	11777
11864	11883
11989	12047
12075	12096
12110	12158
12173	12241
12249	12305
12340	12401
12415	12568
12589	12690
12716	12762
12776	12815
12836	12861
12873	12899
12910	12984
13013	13038
13059	13094
13102	13120
13143	13301
13361	13380
13406	13432
13479	13492
13553	13600
13633	13710
13747	13752
13785	13809
13959	13973
14020	14091
14132	14199
14376	14393
14488	14497
