# Supplementary material for: Speaking and Listening with the Eyes: Gaze Signaling during Dyadic Interactions
Source: PLoS One. 2015 Aug 26;10(8):e0136905. doi: 10.1371/journal.pone.0136905 (PMC4550266; doi:10.1371/journal.pone.0136905)
Supplement: S1 Dataset — (ZIP) [file pone.0136905.s001.zip › gaze/37_headsup_game_direct.xls]

## Sheet: data
start	stop
18160	18520
19760	20320
21080	21560
22240	22520
23760	23920
24240	24920
25920	28480
29160	29800
33440	34960
35360	36000
36560	42240
42880	48640
49120	50440
51320	52440
57600	58120
59440	61800
62240	63800
64080	64600
64920	65480
66080	68920
69440	70280
71640	72440
72840	76600
76920	77360
78120	78560
79080	80160
81040	81800
82360	84640
85320	87840
88360	93560
94560	95600
95920	97320
97560	99800
102240	106840
107920	108440
109120	110120
110720	120280
122080	123200
128720	129160
130160	130680
131080	132200
132840	136120
136480	137480
139240	139600
141200	145080
145360	148000
150680	151720
152240	152720
155880	156480
156800	157760
160120	161320
166640	167400
169000	171800
172680	175760
176080	179840
180200	180880
182040	186960
188200	190760
193000	193880
194480	195320
195840	198440
199760	200560
201320	202440
208880	212480
234000	240120
241080	241440
244640	245640
246560	249120
249480	252120
253000	253160
256480	256600
257120	257360
260400	263280
263920	267160
271240	272400
279160	284600
288680	293040
296200	298040
302440	305080
306160	307640
308680	313120
313440	314520
314960	316680
320560	323160
323480	325960
330400	335680
341160	342080
343840	344120
348840	355760
357320	360120
363120	363400
365880	368080
368480	370480
371040	371880
372400	374000
374320	374520
374880	379360
380200	382120
382920	383280
387880	388200
388600	390280
396800	398240
398600	401560
403800	404280
406360	407240
408160	411120
411520	413120
414960	416840
420200	421720
426040	427640
428480	428680
429760	430040
432880	433360
444240	446240
447160	447280

## Sheet: frames
454	463
494	508
527	539
556	563
594	598
606	623
648	712
729	745
836	874
884	900
914	1056
1072	1216
1228	1261
1283	1311
1440	1453
1486	1545
1556	1595
1602	1615
1623	1637
1652	1723
1736	1757
1791	1811
1821	1915
1923	1934
1953	1964
1977	2004
2026	2045
2059	2116
2133	2196
2209	2339
2364	2390
2398	2433
2439	2495
2556	2671
2698	2711
2728	2753
2768	3007
3052	3080
3218	3229
3254	3267
3277	3305
3321	3403
3412	3437
3481	3490
3530	3627
3634	3700
3767	3793
3806	3818
3897	3912
3920	3944
4003	4033
4166	4185
4225	4295
4317	4394
4402	4496
4505	4522
4551	4674
4705	4769
4825	4847
4862	4883
4896	4961
4994	5014
5033	5061
5222	5312
5850	6003
6027	6036
6116	6141
6164	6228
6237	6303
6325	6329
6412	6415
6428	6434
6510	6582
6598	6679
6781	6810
6979	7115
7217	7326
7405	7451
7561	7627
7654	7691
7717	7828
7836	7863
7874	7917
8014	8079
8087	8149
8260	8392
8529	8552
8596	8603
8721	8894
8933	9003
9078	9085
9147	9202
9212	9262
9276	9297
9310	9350
9358	9363
9372	9484
9505	9553
9573	9582
9697	9705
9715	9757
9920	9956
9965	10039
10095	10107
10159	10181
10204	10278
10288	10328
10374	10421
10505	10543
10651	10691
10712	10717
10744	10751
10822	10834
11106	11156
11179	11182
