# Supplementary material for: Speaking and Listening with the Eyes: Gaze Signaling during Dyadic Interactions
Source: PLoS One. 2015 Aug 26;10(8):e0136905. doi: 10.1371/journal.pone.0136905 (PMC4550266; doi:10.1371/journal.pone.0136905)
Supplement: S1 Dataset — (ZIP) [file pone.0136905.s001.zip › gaze/38_20q_game_direct.xls]

## Sheet: data
start	stop
23640	24080
31400	33600
34880	42000
43120	43240
44680	53240
67240	68360
72240	77880
85320	94840
96640	97960
98800	103640
110920	123600
123840	123960
125040	130920
131440	134320
135640	142640
143360	143720
144600	148720
151120	155520
156240	164840
165680	172680
178840	185160
186080	187000
187800	191520
192280	194560
195640	199520
200320	205040
205800	207000
207840	208480
209280	214080
214960	215320
215880	220800
223200	225160
226000	226800
227440	235000
235760	240320
241760	248520
249320	250760
251040	256480
257120	263960
264760	267840
268680	269520
271120	276680
277760	278560
279160	280400
281160	282880
283840	284520
285920	288360
289040	291920
294720	296400
304640	312720
323480	326200
327800	328280
332960	334800
338680	341760
344760	346360
347640	348120
350520	352120
365480	366680
367480	368720
374120	376040
380080	381600
383120	384880
386200	386880
392520	397080
402320	404640
411360	413120
417840	418080
418680	419000
423880	425320
442640	444480
448880	450560
461680	466920
479720	482840
488760	490960
493080	493640
501920	503920
511480	513200
520680	522080
545200	545440
547680	550000
551720	555720
556240	558000
559080	561960
563320	564760
565960	566400
572000	573120
576880	577440
578480	579000
579960	580400

## Sheet: frames
591	602
785	840
872	1050
1078	1081
1117	1331
1681	1709
1806	1947
2133	2371
2416	2449
2470	2591
2773	3090
3096	3099
3126	3273
3286	3358
3391	3566
3584	3593
3615	3718
3778	3888
3906	4121
4142	4317
4471	4629
4652	4675
4695	4788
4807	4864
4891	4988
5008	5126
5145	5175
5196	5212
5232	5352
5374	5383
5397	5520
5580	5629
5650	5670
5686	5875
5894	6008
6044	6213
6233	6269
6276	6412
6428	6599
6619	6696
6717	6738
6778	6917
6944	6964
6979	7010
7029	7072
7096	7113
7148	7209
7226	7298
7368	7410
7616	7818
8087	8155
8195	8207
8324	8370
8467	8544
8619	8659
8691	8703
8763	8803
9137	9167
9187	9218
9353	9401
9502	9540
9578	9622
9655	9672
9813	9927
10058	10116
10284	10328
10446	10452
10467	10475
10597	10633
11066	11112
11222	11264
11542	11673
11993	12071
12219	12274
12327	12341
12548	12598
12787	12830
13017	13052
13630	13636
13692	13750
13793	13893
13906	13950
13977	14049
14083	14119
14149	14160
14300	14328
14422	14436
14462	14475
14499	14510
