# Supplementary material for: Speaking and Listening with the Eyes: Gaze Signaling during Dyadic Interactions
Source: PLoS One. 2015 Aug 26;10(8):e0136905. doi: 10.1371/journal.pone.0136905 (PMC4550266; doi:10.1371/journal.pone.0136905)
Supplement: S1 Dataset — (ZIP) [file pone.0136905.s001.zip › gaze/38_headsup_game_direct.xls]

## Sheet: data
start	stop
21400	23200
27960	28720
47240	49160
50360	51080
64760	69760
70120	70360
79240	84760
86600	89720
90400	94440
95440	106360
112080	114520
119760	121400
129760	130000
137880	141440
146240	148960
151280	151520
157760	160080
162240	162880
165760	166840
171280	173640
178880	182240
186680	189600
199800	200120
212800	213360
229280	229600
232160	236000
239800	240280
244040	245120
245760	252560
253400	256920
257760	266880
267760	268640
269240	270800
271280	272640
273400	273560
273920	279280
279720	282240
283440	284000
285400	290840
291960	292640
293560	297040
297600	298280
299680	309480
310840	313360
314160	315560
316480	322440
322880	325240
326520	332360
334640	335160
335760	336080
336720	340480
340960	341600
343360	344000
344880	359880
360560	361960
362480	362640
363120	367080
367600	375320
379040	380160
381480	382200
383160	388720
389240	390280
391360	411840
412200	412400
420040	420320
422840	423360
429840	431280
442960	443360
445680	446320

## Sheet: frames
535	580
699	718
1181	1229
1259	1277
1619	1744
1753	1759
1981	2119
2165	2243
2260	2361
2386	2659
2802	2863
2994	3035
3244	3250
3447	3536
3656	3724
3782	3788
3944	4002
4056	4072
4144	4171
4282	4341
4472	4556
4667	4740
4995	5003
5320	5334
5732	5740
5804	5900
5995	6007
6101	6128
6144	6314
6335	6423
6444	6672
6694	6716
6731	6770
6782	6816
6835	6839
6848	6982
6993	7056
7086	7100
7135	7271
7299	7316
7339	7426
7440	7457
7492	7737
7771	7834
7854	7889
7912	8061
8072	8131
8163	8309
8366	8379
8394	8402
8418	8512
8524	8540
8584	8600
8622	8997
9014	9049
9062	9066
9078	9177
9190	9383
9476	9504
9537	9555
9579	9718
9731	9757
9784	10296
10305	10310
10501	10508
10571	10584
10746	10782
11074	11084
11142	11158
