# Supplementary material for: Speaking and Listening with the Eyes: Gaze Signaling during Dyadic Interactions
Source: PLoS One. 2015 Aug 26;10(8):e0136905. doi: 10.1371/journal.pone.0136905 (PMC4550266; doi:10.1371/journal.pone.0136905)
Supplement: S1 Dataset — (ZIP) [file pone.0136905.s001.zip › gaze/39_20q_game_direct.xls]

## Sheet: Sheet1
start	stop
160	1240
2200	3040
38040	41120
47160	49360
50200	51000
51800	52480
53760	56560
56960	57200
60240	61400
61960	67720
68400	70560
72160	76560
83120	85440
88640	91280
95480	99880
101160	101720
109080	110920
113960	117720
120800	120880
121800	126320
132200	133600
134640	134960
136800	138160
139680	139920
141360	143920
146640	147720
149920	150760
151760	156200
158040	163600
171840	173040
173720	175080
175680	176160
178960	180800
181640	182840
191360	196680
197480	197840
198960	213120
213920	222520
223480	224080
224760	273040
273280	274080
274520	287280
287720	311960
312960	359520
360240	375000
375760	394320
394680	398600
398960	409280
409680	410920
411800	414080
415280	416520
417680	418520
419480	422880
446240	450560
451560	451920
453120	453520
454880	456480

## Sheet: Sheet2
4	31
55	76
951	1028
1179	1234
1255	1275
1295	1312
1344	1414
1424	1430
1506	1535
1549	1693
1710	1764
1804	1914
2078	2136
2216	2282
2387	2497
2529	2543
2727	2773
2849	2943
3020	3022
3045	3158
3305	3340
3366	3374
3420	3454
3492	3498
3534	3598
3666	3693
3748	3769
3794	3905
3951	4090
4296	4326
4343	4377
4392	4404
4474	4520
4541	4571
4784	4917
4937	4946
4974	5328
5348	5563
5587	5602
5619	6826
6832	6852
6863	7182
7193	7799
7824	8988
9006	9375
9394	9858
9867	9965
9974	10232
10242	10273
10295	10352
10382	10413
10442	10463
10487	10572
11156	11264
11289	11298
11328	11338
11372	11412
