# Supplementary material for: Speaking and Listening with the Eyes: Gaze Signaling during Dyadic Interactions
Source: PLoS One. 2015 Aug 26;10(8):e0136905. doi: 10.1371/journal.pone.0136905 (PMC4550266; doi:10.1371/journal.pone.0136905)
Supplement: S1 Dataset — (ZIP) [file pone.0136905.s001.zip › gaze/39_headsup_game_direct.xls]

## Sheet: Sheet1
start	stop
7320	7800
8920	10240
12760	13000
18640	20360
25120	39400
40160	40400
40880	41360
43040	43320
43920	44560
45120	45760
47000	49320
49920	53280
55360	55600
56880	57120
58000	59000
59320	60680
61160	62680
63080	65760
66600	75120
75520	76200
76760	82280
82520	84080
84360	91680
91920	92640
93560	95320
95640	106920
107440	116000
116560	116760
117040	131880
132760	144440
145160	151320
152080	155360
156080	157120
157720	163680
164800	166800
168360	171240
171720	172520
173120	180560
180840	183240
183680	184040
184520	190400
190960	192560
192920	204040
205120	208120
208800	209160
209920	210640
217680	218200
221040	221440
222080	222680
223040	223480
224760	225040
225560	227120
227560	228120
229160	229360
232640	234280
238280	238520
240680	241000
242280	242680
244800	245680
256760	256880
258880	260160
260480	260560
261120	263200
265800	266080
267200	273480
275400	280680
281080	281480
283680	285720
286080	293440
293800	294400
294720	294840
295240	297360
299120	307960
308840	309240
310480	315000
315560	316680
319040	319360
322560	324040
324960	325280
329480	341080
352680	358480
358880	373400
374360	380600
381040	382280
382880	383240
384120	384760
395040	399040
400240	401760
403080	403280
418000	418760
419160	420080
420400	421120
424160	424480
425520	426360
428240	429280
432920	435400
436840	440920
441280	441640
442320	442640
447840	448120
453320	454760

## Sheet: Sheet2
183	195
223	256
319	325
466	509
628	985
1004	1010
1022	1034
1076	1083
1098	1114
1128	1144
1175	1233
1248	1332
1384	1390
1422	1428
1450	1475
1483	1517
1529	1567
1577	1644
1665	1878
1888	1905
1919	2057
2063	2102
2109	2292
2298	2316
2339	2383
2391	2673
2686	2900
2914	2919
2926	3297
3319	3611
3629	3783
3802	3884
3902	3928
3943	4092
4120	4170
4209	4281
4293	4313
4328	4514
4521	4581
4592	4601
4613	4760
4774	4814
4823	5101
5128	5203
5220	5229
5248	5266
5442	5455
5526	5536
5552	5567
5576	5587
5619	5626
5639	5678
5689	5703
5729	5734
5816	5857
5957	5963
6017	6025
6057	6067
6120	6142
6419	6422
6472	6504
6512	6514
6528	6580
6645	6652
6680	6837
6885	7017
7027	7037
7092	7143
7152	7336
7345	7360
7368	7371
7381	7434
7478	7699
7721	7731
7762	7875
7889	7917
7976	7984
8064	8101
8124	8132
8237	8527
8817	8962
8972	9335
9359	9515
9526	9557
9572	9581
9603	9619
9876	9976
10006	10044
10077	10082
10450	10469
10479	10502
10510	10528
10604	10612
10638	10659
10706	10732
10823	10885
10921	11023
11032	11041
11058	11066
11196	11203
11333	11369
