# Supplementary material for: Speaking and Listening with the Eyes: Gaze Signaling during Dyadic Interactions
Source: PLoS One. 2015 Aug 26;10(8):e0136905. doi: 10.1371/journal.pone.0136905 (PMC4550266; doi:10.1371/journal.pone.0136905)
Supplement: S1 Dataset — (ZIP) [file pone.0136905.s001.zip › gaze/40_20q_game_direct.xls]

## Sheet: Sheet1
start	stop
560	920
30280	31000
32040	39320
42040	42520
49640	51400
52120	53840
58720	60040
66440	66720
80200	83040
86880	88120
93080	96440
103160	103360
104840	105560
108600	109200
136040	136560
184240	184360
185320	185600
186880	187120
189160	189400
190320	190520
207440	207760
218520	219280
219760	219840
221440	221640
222440	222880
230520	233160
236720	236960
237160	237560
241440	241520
263520	264160
298200	299440
300920	301520
306840	307120
312560	313000
315600	316120
320640	320800
383160	383520

## Sheet: Sheet2
14	23
757	775
801	983
1051	1063
1241	1285
1303	1346
1468	1501
1661	1668
2005	2076
2172	2203
2327	2411
2579	2584
2621	2639
2715	2730
3401	3414
4606	4609
4633	4640
4672	4678
4729	4735
4758	4763
5186	5194
5463	5482
5494	5496
5536	5541
5561	5572
5763	5829
5918	5924
5929	5939
6036	6038
6588	6604
7455	7486
7523	7538
7671	7678
7814	7825
7890	7903
8016	8020
9579	9588
