# Supplementary material for: Speaking and Listening with the Eyes: Gaze Signaling during Dyadic Interactions
Source: PLoS One. 2015 Aug 26;10(8):e0136905. doi: 10.1371/journal.pone.0136905 (PMC4550266; doi:10.1371/journal.pone.0136905)
Supplement: S1 Dataset — (ZIP) [file pone.0136905.s001.zip › gaze/40_headsup_game_direct.xls]

## Sheet: Sheet1
start	stop
0	4760
8800	9080
11040	12120
13800	15320
17360	18320
25280	34320
37800	40240
49680	55040
55640	56000
64520	66760
67880	74600
76240	76560
81640	82920
84480	85280
88880	90000
90360	92160
96520	101480
104840	107240
109480	115600
118840	120200
121000	126120
129280	132320
135920	137440
139400	142680
145320	145560
148600	152120
153280	156120
162600	165160
169320	170440
175880	176240
176760	177320
188080	188640
189320	191160
193680	194080
195840	196240
197600	203040
206080	214320
214720	215840
231440	233440
241320	241800
243400	245360
246080	246560
253080	253280
254880	255120
255520	256560
257440	258680
260000	261840
262360	263760
264000	264120
265520	266080
266800	273480
275520	280680
282600	287000
288240	292560
293640	300760
301800	303880
311480	317120
321000	322600
323120	324720
329440	330080
331840	335320
335720	337560
338160	341120
342920	343720
345480	346560
347240	348720
352880	356080
358920	361640
366360	369720
371880	373200
375680	379600
381520	385240
386880	388680
391880	402720
405000	411040
412360	422520
422960	425400
427560	430600
431960	437520
440560	440960
446360	446800
451680	453720
458240	459720
466200	466920
479240	479880

## Sheet: Sheet2
0	119
220	227
276	303
345	383
434	458
632	858
945	1006
1242	1376
1391	1400
1613	1669
1697	1865
1906	1914
2041	2073
2112	2132
2222	2250
2259	2304
2413	2537
2621	2681
2737	2890
2971	3005
3025	3153
3232	3308
3398	3436
3485	3567
3633	3639
3715	3803
3832	3903
4065	4129
4233	4261
4397	4406
4419	4433
4702	4716
4733	4779
4842	4852
4896	4906
4940	5076
5152	5358
5368	5396
5786	5836
6033	6045
6085	6134
6152	6164
6327	6332
6372	6378
6388	6414
6436	6467
6500	6546
6559	6594
6600	6603
6638	6652
6670	6837
6888	7017
7065	7175
7206	7314
7341	7519
7545	7597
7787	7928
8025	8065
8078	8118
8236	8252
8296	8383
8393	8439
8454	8528
8573	8593
8637	8664
8681	8718
8822	8902
8973	9041
9159	9243
9297	9330
9392	9490
9538	9631
9672	9717
9797	10068
10125	10276
10309	10563
10574	10635
10689	10765
10799	10938
11014	11024
11159	11170
11292	11343
11456	11493
11655	11673
11981	11997
